# Supplementary material for: Comprehensive Analysis Reveals the Genetic and Pathogenic Diversity of Ralstonia solanacearum Species Complex and Benefits Its Taxonomic Classification
Source: Front Microbiol. 2022 May 6;13:854792. doi: 10.3389/fmicb.2022.854792 (PMC9121018; doi:10.3389/fmicb.2022.854792)
Supplement: Supplementary Table S1 — Genome statistics of the sequenced RSSC strains in this study. [file Table_1.XLSX]

## Sheet: Sheet1 
Organism Name(NCBI)	Species Name(determined in this study)	Subspecies Name	Strain	BUSCO value	Organism Groups	BioSample	BioProject	Assembly	Size(Mb)	GC%	Replicons	WGS	Scaffolds	Genes	CDS	Release Date	GenBank FTP	RefSeq FTP
Ralstonia solanacearum	Ralstonia solanacearum		UA-1617	0.992	Bacteria;Proteobacteria;Betaproteobacteria	SAMN10366522	PRJNA503606	GCA_003860745.1	5.36248	66.7	chromosome:NZ_CP034199.1/CP034199.1		1	4806	4550	2018-12-04T00:00:00Z	ftp://ftp.ncbi.nlm.nih.gov/genomes/all/GCA/003/860/745/GCA_003860745.1_ASM386074v1	ftp://ftp.ncbi.nlm.nih.gov/genomes/all/GCF/003/860/745/GCF_003860745.1_ASM386074v1
Ralstonia solanacearum	Ralstonia solanacearum		UA-1591	0.992	Bacteria;Proteobacteria;Betaproteobacteria	SAMN10366526	PRJNA503606	GCA_003860705.1	5.35198	66.7	chromosome:NZ_CP034195.1/CP034195.1		1	4794	4535	2018-12-04T00:00:00Z	ftp://ftp.ncbi.nlm.nih.gov/genomes/all/GCA/003/860/705/GCA_003860705.1_ASM386070v1	ftp://ftp.ncbi.nlm.nih.gov/genomes/all/GCF/003/860/705/GCF_003860705.1_ASM386070v1
Ralstonia solanacearum	Ralstonia solanacearum		CIAT_078	0.952	Bacteria;Proteobacteria;Betaproteobacteria	SAMN14207021	PRJNA608676	GCA_012562465.1	5.38932	66.6708	chromosome:NZ_CP051296.1/CP051296.1; plasmid megaplasmid:NZ_CP051295.1/CP051295.1		2	4843	4382	2020-04-20T00:00:00Z	ftp://ftp.ncbi.nlm.nih.gov/genomes/all/GCA/012/562/465/GCA_012562465.1_ASM1256246v1	ftp://ftp.ncbi.nlm.nih.gov/genomes/all/GCF/012/562/465/GCF_012562465.1_ASM1256246v1
Ralstonia solanacearum	Ralstonia solanacearum		Po82	0.992	Bacteria;Proteobacteria;Betaproteobacteria	SAMN02603411	PRJNA66837	GCA_000215325.1	5.43026	66.6359	chromosome:NC_017574.1/CP002819.1; plasmid megaplasmid:NC_017575.1/CP002820.1		2	4839	4583	2011-05-27T00:00:00Z	ftp://ftp.ncbi.nlm.nih.gov/genomes/all/GCA/000/215/325/GCA_000215325.1_ASM21532v1	ftp://ftp.ncbi.nlm.nih.gov/genomes/all/GCF/000/215/325/GCF_000215325.1_ASM21532v1
Ralstonia solanacearum	Ralstonia solanacearum		CIP417_UW70	0.992	Bacteria;Proteobacteria;Betaproteobacteria	SAMN22612365	PRJNA775652	GCA_021117115.1	5.48532	66.6359	chromosome:NZ_CP088235.1/CP088235.1; plasmid unnamed:NZ_CP088236.1/CP088236.1		2		4725	2021-12-08T00:00:00Z	ftp://ftp.ncbi.nlm.nih.gov/genomes/all/GCA/021/117/115/GCA_021117115.1_ASM2111711v1	ftp://ftp.ncbi.nlm.nih.gov/genomes/all/GCF/021/117/115/GCF_021117115.1_ASM2111711v1	4905	plants	2021-12-09T00:00:00Z	4	113		9	54
Ralstonia solanacearum	Ralstonia solanacearum		UW163	0.992	Bacteria;Proteobacteria;Betaproteobacteria	SAMN04123295	PRJNA297400	GCA_001587135.1	5.59624	66.5684	chromosome:NZ_CP012939.1/CP012939.1; plasmid pUW163a:NZ_CP012941.1/CP012941.1; plasmid pUW163b:NZ_CP012942.1/CP012942.1; plasmid unnamed:NZ_CP012940.1/CP012940.1		4	4992	4750	2016-03-11T00:00:00Z	ftp://ftp.ncbi.nlm.nih.gov/genomes/all/GCA/001/587/135/GCA_001587135.1_ASM158713v1	ftp://ftp.ncbi.nlm.nih.gov/genomes/all/GCF/001/587/135/GCF_001587135.1_ASM158713v1
Ralstonia solanacearum	Ralstonia solanacearum		IBSBF1503	0.992	Bacteria;Proteobacteria;Betaproteobacteria	SAMN04123299	PRJNA297402	GCA_001587155.1	5.53025	66.6626	chromosome:NZ_CP012943.1/CP012943.1; plasmid unnamed:NZ_CP012944.1/CP012944.1		2	4866	4643	2016-03-11T00:00:00Z	ftp://ftp.ncbi.nlm.nih.gov/genomes/all/GCA/001/587/155/GCA_001587155.1_ASM158715v1	ftp://ftp.ncbi.nlm.nih.gov/genomes/all/GCF/001/587/155/GCF_001587155.1_ASM158715v1
Ralstonia solanacearum	Ralstonia solanacearum		IBSBF_2571	0.976	Bacteria;Proteobacteria;Betaproteobacteria	SAMN08384893	PRJNA431203	GCA_003590605.1	5.42992	66.6359	chromosome:NZ_CP026307.1/CP026307.1; plasmid unnamed:NZ_CP026308.1/CP026308.1		2	4832	4563	2018-09-24T00:00:00Z	ftp://ftp.ncbi.nlm.nih.gov/genomes/all/GCA/003/590/605/GCA_003590605.1_ASM359060v1	ftp://ftp.ncbi.nlm.nih.gov/genomes/all/GCF/003/590/605/GCF_003590605.1_ASM359060v1
Ralstonia solanacearum	Ralstonia solanacearum		UA-1609	0.992	Bacteria;Proteobacteria;Betaproteobacteria	SAMN10366524	PRJNA503606	GCA_003860765.1	5.06805	67	chromosome:NZ_CP034197.1/CP034197.1		1	4549	4224	2018-12-04T00:00:00Z	ftp://ftp.ncbi.nlm.nih.gov/genomes/all/GCA/003/860/765/GCA_003860765.1_ASM386076v1	ftp://ftp.ncbi.nlm.nih.gov/genomes/all/GCF/003/860/765/GCF_003860765.1_ASM386076v1
Ralstonia solanacearum	Ralstonia solanacearum		UA-1579	0.992	Bacteria;Proteobacteria;Betaproteobacteria	SAMN10366527	PRJNA503606	GCA_003860725.1	5.08143	67	chromosome:NZ_CP034194.1/CP034194.1		1	4557	4249	2018-12-04T00:00:00Z	ftp://ftp.ncbi.nlm.nih.gov/genomes/all/GCA/003/860/725/GCA_003860725.1_ASM386072v1	ftp://ftp.ncbi.nlm.nih.gov/genomes/all/GCF/003/860/725/GCF_003860725.1_ASM386072v1
Ralstonia solanacearum	Ralstonia solanacearum		UW72	0.992	Bacteria;Proteobacteria;Betaproteobacteria	SAMN22612368	PRJNA775652	GCA_021117095.1	5.33118	66.6881	chromosome:NZ_CP088233.1/CP088233.1; plasmid unnamed:NZ_CP088234.1/CP088234.1		2		4561	2021-12-08T00:00:00Z	ftp://ftp.ncbi.nlm.nih.gov/genomes/all/GCA/021/117/095/GCA_021117095.1_ASM2111709v1	ftp://ftp.ncbi.nlm.nih.gov/genomes/all/GCF/021/117/095/GCF_021117095.1_ASM2111709v1	4739	plants	2021-12-09T00:00:00Z	5	109		9	55
Ralstonia solanacearum	Ralstonia solanacearum		UY031	0.992	Bacteria;Proteobacteria;Betaproteobacteria	SAMN03402637	PRJNA278086	GCA_001299555.1	5.41168	66.5739	chromosome:NZ_CP012687.1/CP012687.1; plasmid unnamed:NZ_CP012688.1/CP012688.1		2	4802	4589	2015-09-25T00:00:00Z	ftp://ftp.ncbi.nlm.nih.gov/genomes/all/GCA/001/299/555/GCA_001299555.1_ASM129955v1	ftp://ftp.ncbi.nlm.nih.gov/genomes/all/GCF/001/299/555/GCF_001299555.1_ASM129955v1
Ralstonia solanacearum	Ralstonia solanacearum		RS_488	0.992	Bacteria;Proteobacteria;Betaproteobacteria	SAMN07176573	PRJNA388430	GCA_002501565.1	5.41169	66.5739	chromosome:NZ_CP021652.1/CP021652.1; plasmid unnamed:NZ_CP021653.1/CP021653.1		2	4797	4572	2017-10-10T00:00:00Z	ftp://ftp.ncbi.nlm.nih.gov/genomes/all/GCA/002/501/565/GCA_002501565.1_ASM250156v1	ftp://ftp.ncbi.nlm.nih.gov/genomes/all/GCF/002/501/565/GCF_002501565.1_ASM250156v1
Ralstonia solanacearum	Ralstonia solanacearum		UA-1612	0.992	Bacteria;Proteobacteria;Betaproteobacteria	SAMN10366523	PRJNA503606	GCA_003860665.1	5.00336	66.9	chromosome:NZ_CP034198.1/CP034198.1		1	4619	4177	2018-12-04T00:00:00Z	ftp://ftp.ncbi.nlm.nih.gov/genomes/all/GCA/003/860/665/GCA_003860665.1_ASM386066v1	ftp://ftp.ncbi.nlm.nih.gov/genomes/all/GCF/003/860/665/GCF_003860665.1_ASM386066v1
Ralstonia solanacearum	Ralstonia solanacearum		UA-1611	0.992	Bacteria;Proteobacteria;Betaproteobacteria	SAMN10366525	PRJNA503606	GCA_003860685.1	5.19569	66.8	chromosome:NZ_CP034196.1/CP034196.1		1	4712	4323	2018-12-04T00:00:00Z	ftp://ftp.ncbi.nlm.nih.gov/genomes/all/GCA/003/860/685/GCA_003860685.1_ASM386068v1	ftp://ftp.ncbi.nlm.nih.gov/genomes/all/GCF/003/860/685/GCF_003860685.1_ASM386068v1
Ralstonia solanacearum	Ralstonia solanacearum		CRMRs218	0.992	Bacteria;Proteobacteria;Betaproteobacteria	SAMN07187863	PRJNA388860	GCA_003612975.2	5.5803	65.5163			2	4510	4287	2017-08-11T00:00:00Z	ftp://ftp.ncbi.nlm.nih.gov/genomes/all/GCA/003/612/975/GCA_003612975.2_ASM361297v2	ftp://ftp.ncbi.nlm.nih.gov/genomes/all/GCF/003/612/975/GCF_003612975.2_ASM361297v2
Ralstonia solanacearum	Ralstonia solanacearum		UW251	0.992	Bacteria;Proteobacteria;Betaproteobacteria	SAMN22612269	PRJNA775652	GCA_021117135.1	5.57261	66.6603	chromosome:NZ_CP088237.1/CP088237.1; plasmid unnamed:NZ_CP088238.1/CP088238.1		2		4747	2021-12-08T00:00:00Z	ftp://ftp.ncbi.nlm.nih.gov/genomes/all/GCA/021/117/135/GCA_021117135.1_ASM2111713v1	ftp://ftp.ncbi.nlm.nih.gov/genomes/all/GCF/021/117/135/GCF_021117135.1_ASM2111713v1	4906	plants	2022-01-15T00:00:00Z	4	89	representative	9	57
Ralstonia solanacearum	Ralstonia solanacearum		SFC	0.952	Bacteria;Proteobacteria;Betaproteobacteria	SAMN08380407	PRJNA430893	GCA_003590625.2	5.71347	65.348	chromosome:NZ_CP026092.2/CP026092.2; plasmid megaplasmid:NZ_CP026093.2/CP026093.2		2	4638	4403	2018-09-24T00:00:00Z	ftp://ftp.ncbi.nlm.nih.gov/genomes/all/GCA/003/590/625/GCA_003590625.2_ASM359062v2	ftp://ftp.ncbi.nlm.nih.gov/genomes/all/GCF/003/590/625/GCF_003590625.2_ASM359062v2
Ralstonia solanacearum	Ralstonia solanacearum		IBSBF_2570	0.951	Bacteria;Proteobacteria;Betaproteobacteria	SAMN08378625	PRJNA430795	GCA_003590585.2	5.72267	65.0323	chromosome:NZ_CP026090.2/CP026090.2; plasmid megaplasmid:NZ_CP026091.2/CP026091.2		2	4553	4327	2018-09-24T00:00:00Z	ftp://ftp.ncbi.nlm.nih.gov/genomes/all/GCA/003/590/585/GCA_003590585.2_ASM359058v2	ftp://ftp.ncbi.nlm.nih.gov/genomes/all/GCF/003/590/585/GCF_003590585.2_ASM359058v2
Ralstonia solanacearum	Ralstonia solanacearum		RS_489	0.992	Bacteria;Proteobacteria;Betaproteobacteria	SAMN07189980	PRJNA388980	GCA_002549815.1	5.4115	66.5739	chromosome:NZ_CP021766.1/CP021766.1; plasmid unnamed:NZ_CP021767.1/CP021767.1		2	4782	4542	2017-10-13T00:00:00Z	ftp://ftp.ncbi.nlm.nih.gov/genomes/all/GCA/002/549/815/GCA_002549815.1_ASM254981v1	ftp://ftp.ncbi.nlm.nih.gov/genomes/all/GCF/002/549/815/GCF_002549815.1_ASM254981v1
Ralstonia solanacearum	Ralstonia solanacearum		Rs5	0.992	Bacteria;Proteobacteria;Betaproteobacteria	SAMN13348486	PRJNA591018	GCA_014884745.1	5.43018	66.5692	chromosome:NZ_CP051175.1/CP051175.1; plasmid pUW576mp:NZ_CP051176.1/CP051176.1		2	4815	4461	2020-10-13T00:00:00Z	ftp://ftp.ncbi.nlm.nih.gov/genomes/all/GCA/014/884/745/GCA_014884745.1_ASM1488474v1	ftp://ftp.ncbi.nlm.nih.gov/genomes/all/GCF/014/884/745/GCF_014884745.1_ASM1488474v1
Ralstonia solanacearum	Ralstonia solanacearum		CFBP2957	0.992	Bacteria;Proteobacteria;Betaproteobacteria	SAMEA2272283	PRJEA50685	GCA_000197855.1	3.41739	66.5	chromosome:FP885897.1		1	3375	3229	2010-06-22T00:00:00Z	ftp://ftp.ncbi.nlm.nih.gov/genomes/all/GCA/000/197/855/GCA_000197855.1_ASM19785v1	ftp://ftp.ncbi.nlm.nih.gov/genomes/all/GCF/000/197/855/GCF_000197855.1_ASM19785v1
Ralstonia solanacearum	Ralstonia syzygii	Ralstonia syzygii subsp. indonesiensis	T51	0.992	Bacteria;Proteobacteria;Betaproteobacteria	SAMN07430698	PRJNA396777	GCA_003515145.1	5.40085	66.4302	chromosome:NZ_CP022770.1/CP022770.1; plasmid unnamed:NZ_CP022771.1/CP022771.1		2	4796	4607	2018-09-10T00:00:00Z	ftp://ftp.ncbi.nlm.nih.gov/genomes/all/GCA/003/515/145/GCA_003515145.1_ASM351514v1	ftp://ftp.ncbi.nlm.nih.gov/genomes/all/GCF/003/515/145/GCF_003515145.1_ASM351514v1
Ralstonia solanacearum	Ralstonia syzygii	Ralstonia syzygii subsp. indonesiensis	T11	0.992	Bacteria;Proteobacteria;Betaproteobacteria	SAMN07430694	PRJNA396777	GCA_003515165.1	5.45063	66.3654	chromosome:NZ_CP022776.1/CP022776.1; plasmid unnamed:NZ_CP022777.1/CP022777.1		2	4847	4638	2018-09-10T00:00:00Z	ftp://ftp.ncbi.nlm.nih.gov/genomes/all/GCA/003/515/165/GCA_003515165.1_ASM351516v1	ftp://ftp.ncbi.nlm.nih.gov/genomes/all/GCF/003/515/165/GCF_003515165.1_ASM351516v1
Ralstonia solanacearum	Ralstonia syzygii	Ralstonia syzygii subsp. indonesiensis	T95	0.992	Bacteria;Proteobacteria;Betaproteobacteria	SAMN07430702	PRJNA396777	GCA_003515505.1	5.47451	66.4312	chromosome:NZ_CP022761.1/CP022761.1; plasmid unnamed:NZ_CP022762.1/CP022762.1		2	4861	4675	2018-09-10T00:00:00Z	ftp://ftp.ncbi.nlm.nih.gov/genomes/all/GCA/003/515/505/GCA_003515505.1_ASM351550v1	ftp://ftp.ncbi.nlm.nih.gov/genomes/all/GCF/003/515/505/GCF_003515505.1_ASM351550v1
Ralstonia solanacearum	Ralstonia syzygii	Ralstonia syzygii subsp. indonesiensis	SL2064	0.992	Bacteria;Proteobacteria;Betaproteobacteria	SAMN07430682	PRJNA396777	GCA_003515445.1	5.47361	66.4311	chromosome:NZ_CP022798.1/CP022798.1; plasmid unnamed:NZ_CP022799.1/CP022799.1		2	4859	4658	2018-09-10T00:00:00Z	ftp://ftp.ncbi.nlm.nih.gov/genomes/all/GCA/003/515/445/GCA_003515445.1_ASM351544v1	ftp://ftp.ncbi.nlm.nih.gov/genomes/all/GCF/003/515/445/GCF_003515445.1_ASM351544v1
Ralstonia solanacearum	Ralstonia syzygii	Ralstonia syzygii subsp. indonesiensis	KACC_10722	0.992	Bacteria;Proteobacteria;Betaproteobacteria	SAMN04538211	PRJNA314571	GCA_001586135.1	5.46326	66.4311	chromosome:NZ_CP014702.1/CP014702.1; plasmid unnamed:NZ_CP014703.1/CP014703.1		2	4852	4658	2016-03-10T00:00:00Z	ftp://ftp.ncbi.nlm.nih.gov/genomes/all/GCA/001/586/135/GCA_001586135.1_ASM158613v1	ftp://ftp.ncbi.nlm.nih.gov/genomes/all/GCF/001/586/135/GCF_001586135.1_ASM158613v1
Ralstonia solanacearum	Ralstonia syzygii	Ralstonia syzygii subsp. indonesiensis	T82	0.992	Bacteria;Proteobacteria;Betaproteobacteria	SAMN07430701	PRJNA396777	GCA_003515525.1	5.52146	66.4	chromosome:NZ_CP022763.1/CP022763.1; plasmid unnamed:NZ_CP022764.1/CP022764.1		2	4825	4599	2018-09-10T00:00:00Z	ftp://ftp.ncbi.nlm.nih.gov/genomes/all/GCA/003/515/525/GCA_003515525.1_ASM351552v1	ftp://ftp.ncbi.nlm.nih.gov/genomes/all/GCF/003/515/525/GCF_003515525.1_ASM351552v1
Ralstonia solanacearum	Ralstonia syzygii	Ralstonia syzygii subsp. indonesiensis	SL2312	0.992	Bacteria;Proteobacteria;Betaproteobacteria	SAMN07430683	PRJNA396777	GCA_003515425.1	5.52146	66.4	chromosome:NZ_CP022796.1/CP022796.1; plasmid unnamed:NZ_CP022797.1/CP022797.1		2	4820	4584	2018-09-10T00:00:00Z	ftp://ftp.ncbi.nlm.nih.gov/genomes/all/GCA/003/515/425/GCA_003515425.1_ASM351542v1	ftp://ftp.ncbi.nlm.nih.gov/genomes/all/GCF/003/515/425/GCF_003515425.1_ASM351542v1
Ralstonia solanacearum	Ralstonia syzygii	Ralstonia syzygii subsp. indonesiensis	T101	0.992	Bacteria;Proteobacteria;Betaproteobacteria	SAMN07430704	PRJNA396777	GCA_003515485.1	5.52137	66.4	chromosome:NZ_CP022757.1/CP022757.1; plasmid unnamed:NZ_CP022758.1/CP022758.1		2	4823	4565	2018-09-10T00:00:00Z	ftp://ftp.ncbi.nlm.nih.gov/genomes/all/GCA/003/515/485/GCA_003515485.1_ASM351548v1	ftp://ftp.ncbi.nlm.nih.gov/genomes/all/GCF/003/515/485/GCF_003515485.1_ASM351548v1
Ralstonia solanacearum	Ralstonia syzygii	Ralstonia syzygii subsp. indonesiensis	T12	0.976	Bacteria;Proteobacteria;Betaproteobacteria	SAMN07430695	PRJNA396777	GCA_003515325.1	5.52098	66.4	chromosome:NZ_CP022774.1/CP022774.1; plasmid unnamed:NZ_CP022775.1/CP022775.1		2	4877	4412	2018-09-10T00:00:00Z	ftp://ftp.ncbi.nlm.nih.gov/genomes/all/GCA/003/515/325/GCA_003515325.1_ASM351532v1	ftp://ftp.ncbi.nlm.nih.gov/genomes/all/GCF/003/515/325/GCF_003515325.1_ASM351532v1
Ralstonia syzygii	Ralstonia syzygii	Ralstonia syzygii subsp. indonesiensis	LLRS-1	0.992	Bacteria;Proteobacteria;Betaproteobacteria	SAMN13518540	PRJNA594455	GCA_018243215.1	5.69472	66.3	chromosome:NZ_CP046729.1/CP046729.1; plasmid pLLRS-1:NZ_CP046730.1/CP046730.1		2		4864	2021-05-03T00:00:00Z	ftp://ftp.ncbi.nlm.nih.gov/genomes/all/GCA/018/243/215/GCA_018243215.1_ASM1824321v1	ftp://ftp.ncbi.nlm.nih.gov/genomes/all/GCF/018/243/215/GCF_018243215.1_ASM1824321v1	5059	tobacco	2022-02-08T00:00:00Z	4	125	representative	9	57
Ralstonia solanacearum	Ralstonia syzygii	Ralstonia syzygii subsp. celebesensis	T98	0.992	Bacteria;Proteobacteria;Betaproteobacteria	SAMN07430703	PRJNA396777	GCA_003515265.1	5.55598	66.3285	chromosome:NZ_CP022759.1/CP022759.1; plasmid unnamed:NZ_CP022760.1/CP022760.1		2	4927	4715	2018-09-10T00:00:00Z	ftp://ftp.ncbi.nlm.nih.gov/genomes/all/GCA/003/515/265/GCA_003515265.1_ASM351526v1	ftp://ftp.ncbi.nlm.nih.gov/genomes/all/GCF/003/515/265/GCF_003515265.1_ASM351526v1
Ralstonia solanacearum	Ralstonia syzygii	Ralstonia syzygii subsp. celebesensis	SL3175	0.992	Bacteria;Proteobacteria;Betaproteobacteria	SAMN07430688	PRJNA396777	GCA_003515185.1	5.55599	66.3285	chromosome:NZ_CP022788.1/CP022788.1; plasmid unnamed:NZ_CP022789.1/CP022789.1		2	4929	4713	2018-09-10T00:00:00Z	ftp://ftp.ncbi.nlm.nih.gov/genomes/all/GCA/003/515/185/GCA_003515185.1_ASM351518v1	ftp://ftp.ncbi.nlm.nih.gov/genomes/all/GCF/003/515/185/GCF_003515185.1_ASM351518v1
Ralstonia solanacearum	Ralstonia syzygii	Ralstonia syzygii subsp. celebesensis	PSI07	0.992	Bacteria;Proteobacteria;Betaproteobacteria	SAMEA2272112	PRJEA50683	GCA_000283475.1	5.60562	66.2884	chromosome:NC_014311.1/FP885906.2; plasmid mpPSI07:NC_014310.1/FP885891.2		2	4920	4680	2010-06-22T00:00:00Z	ftp://ftp.ncbi.nlm.nih.gov/genomes/all/GCA/000/283/475/GCA_000283475.1_ASM28347v1	ftp://ftp.ncbi.nlm.nih.gov/genomes/all/GCF/000/283/475/GCF_000283475.1_ASM28347v1
Ralstonia syzygii subsp. celebesensis 97.6%	Ralstonia syzygii	Ralstonia syzygii subsp. celebesensis	UGMSS_Db01	0.976	Bacteria;Proteobacteria;Betaproteobacteria	SAMN17266611	PRJNA580360	GCA_016743075.1	5.18519	66.4443	chromosome:NZ_CP068285.1/CP068285.1; plasmid pRscUGMSS_Db01:NZ_CP068286.1/CP068286.1		2		4361	2021-01-22T00:00:00Z	ftp://ftp.ncbi.nlm.nih.gov/genomes/all/GCA/016/743/075/GCA_016743075.1_ASM1674307v1	ftp://ftp.ncbi.nlm.nih.gov/genomes/all/GCF/016/743/075/GCF_016743075.1_ASM1674307v1	4786	Musa balbisiana cultivar Kepok	2022-01-29T00:00:00Z	5	357		9	54
Ralstonia syzygii	Ralstonia syzygii	Ralstonia syzygii subsp. celebesensis	NCPPB_3727	0.992	Bacteria;Proteobacteria;Betaproteobacteria	SAMN16125521	PRJNA663270	GCA_015910595.1	5.19183	66.4		JACWNE01	4		4450	2020-12-10T00:00:00Z	ftp://ftp.ncbi.nlm.nih.gov/genomes/all/GCA/015/910/595/GCA_015910595.1_ASM1591059v1	ftp://ftp.ncbi.nlm.nih.gov/genomes/all/GCF/015/910/595/GCF_015910595.1_ASM1591059v1
Ralstonia syzygii	Ralstonia syzygii	Ralstonia syzygii subsp. syzygii	NCPPB_3445	0.992	Bacteria;Proteobacteria;Betaproteobacteria	SAMN16125520	PRJNA663270	GCA_015910655.1	4.38394	66.2		JACWNF01	16		0	2020-12-10T00:00:00Z	ftp://ftp.ncbi.nlm.nih.gov/genomes/all/GCA/015/910/655/GCA_015910655.1_ASM1591065v1	ftp://ftp.ncbi.nlm.nih.gov/genomes/all/GCF/015/910/655/GCF_015910655.1_ASM1591065v1
Ralstonia syzygii subsp. syzygii 98.4%	Ralstonia syzygii	Ralstonia syzygii subsp. syzygii	LMG_10661	0.984	Bacteria;Proteobacteria;Betaproteobacteria	SAMEA10977830	PRJEB43925	GCA_919592095.1	3.98739	66.5		CAKKOY01	348		3839	2021-11-22T00:00:00Z	ftp://ftp.ncbi.nlm.nih.gov/genomes/all/GCA/919/592/095/GCA_919592095.1_LMG_10661	ftp://ftp.ncbi.nlm.nih.gov/genomes/all/GCF/919/592/095/GCF_919592095.1_LMG_10661
Ralstonia syzygii	Ralstonia syzygii	Ralstonia syzygii subsp. syzygii	NCPPB_3219	0.992	Bacteria;Proteobacteria;Betaproteobacteria	SAMN16125518	PRJNA663270	GCA_015910645.1	5.46285	65.9		JACWNH01	18		4618	2020-12-10T00:00:00Z	ftp://ftp.ncbi.nlm.nih.gov/genomes/all/GCA/015/910/645/GCA_015910645.1_ASM1591064v1	ftp://ftp.ncbi.nlm.nih.gov/genomes/all/GCF/015/910/645/GCF_015910645.1_ASM1591064v1
Ralstonia solanacearum	Ralstonia pseudosolanacearum		RUN2474	1	Bacteria;Proteobacteria;Betaproteobacteria	SAMN13348489	PRJNA591018	GCA_014884685.1	5.65447	66.7313	chromosome:NZ_CP051169.1/CP051169.1; plasmid pUW774mp:NZ_CP051170.1/CP051170.1		2	5188	4922	2020-10-13T00:00:00Z	ftp://ftp.ncbi.nlm.nih.gov/genomes/all/GCA/014/884/685/GCA_014884685.1_ASM1488468v1	ftp://ftp.ncbi.nlm.nih.gov/genomes/all/GCF/014/884/685/GCF_014884685.1_ASM1488468v1
Ralstonia solanacearum	Ralstonia pseudosolanacearum		RUN2279	1	Bacteria;Proteobacteria;Betaproteobacteria	SAMN13348488	PRJNA591018	GCA_014884705.1	5.74627	66.6333	chromosome:NZ_CP051171.1/CP051171.1; plasmid pUW773mp:NZ_CP051172.1/CP051172.1		2	5227	4959	2020-10-13T00:00:00Z	ftp://ftp.ncbi.nlm.nih.gov/genomes/all/GCA/014/884/705/GCA_014884705.1_ASM1488470v1	ftp://ftp.ncbi.nlm.nih.gov/genomes/all/GCF/014/884/705/GCF_014884705.1_ASM1488470v1
Ralstonia solanacearum	Ralstonia pseudosolanacearum		CMR15	1	Bacteria;Proteobacteria;Betaproteobacteria	SAMEA2272127	PRJEA50681	GCA_000427195.1	5.59037	66.8006	chromosome:NC_017559.1/FP885895.1; plasmid CMR15_mp:NC_017589.1/FP885896.1; plasmid pRSC35:NC_017558.1/FP885893.1		3	5005	4796	2010-06-22T00:00:00Z	ftp://ftp.ncbi.nlm.nih.gov/genomes/all/GCA/000/427/195/GCA_000427195.1_ASM42719v1	ftp://ftp.ncbi.nlm.nih.gov/genomes/all/GCF/000/427/195/GCF_000427195.1_ASM42719v1
Ralstonia solanacearum	Ralstonia pseudosolanacearum		UW386	1	Bacteria;Proteobacteria;Betaproteobacteria	SAMN11352627	PRJNA531204	GCA_006088755.1	5.48838	66.9333	chromosome:NZ_CP039339.1/CP039339.1; plasmid pUW386:NZ_CP039340.1/CP039340.1		2	4863	4589	2019-06-06T00:00:00Z	ftp://ftp.ncbi.nlm.nih.gov/genomes/all/GCA/006/088/755/GCA_006088755.1_ASM608875v1	ftp://ftp.ncbi.nlm.nih.gov/genomes/all/GCF/006/088/755/GCF_006088755.1_ASM608875v1
Ralstonia solanacearum	Ralstonia pseudosolanacearum		SEPPX05	1	Bacteria;Proteobacteria;Betaproteobacteria	SAMN06610220	PRJNA379485	GCA_002162015.1	5.99693	66.8689	chromosome:NZ_CP021448.1/CP021448.1; plasmid pSEPPX05:NZ_CP021449.1/CP021449.1		2	5479	5132	2017-05-31T00:00:00Z	ftp://ftp.ncbi.nlm.nih.gov/genomes/all/GCA/002/162/015/GCA_002162015.1_ASM216201v1	ftp://ftp.ncbi.nlm.nih.gov/genomes/all/GCF/002/162/015/GCF_002162015.1_ASM216201v1
Ralstonia solanacearum	Ralstonia pseudosolanacearum		Rs-10-244	1	Bacteria;Proteobacteria;Betaproteobacteria	SAMN02602917	PRJNA236788	GCA_000671315.1	5.68831	66.8534	chromosome:NZ_CM002755.1/CM002755.1; plasmid unnamed1 :NZ_CM002756.1/CM002756.1	JHAM01	36	5129	4812	2014-04-21T00:00:00Z	ftp://ftp.ncbi.nlm.nih.gov/genomes/all/GCA/000/671/315/GCA_000671315.1_RALSO244-G1	ftp://ftp.ncbi.nlm.nih.gov/genomes/all/GCF/000/671/315/GCF_000671315.1_RALSO244-G1
Ralstonia solanacearum	Ralstonia pseudosolanacearum		RS10	0.976	Bacteria;Proteobacteria;Betaproteobacteria	SAMN19546226	PRJNA734794	GCA_018861195.1	5.84953	66.8703	chromosome:CP076415.1; plasmid unnamed:CP076416.1		2		4543	2021-06-13T00:00:00Z	ftp://ftp.ncbi.nlm.nih.gov/genomes/all/GCA/018/861/195/GCA_018861195.1_ASM1886119v1		5222	tobacco	2021-06-13T00:00:00Z	4	605		12	58
Ralstonia solanacearum	Ralstonia pseudosolanacearum		Rs-09-161	1	Bacteria;Proteobacteria;Betaproteobacteria	SAMN02444146	PRJNA217471	GCA_000671335.1	5.75792	66.6865	chromosome:NZ_CM002757.1/CM002757.1; plasmid unnamed1 :NZ_CM002758.1/CM002758.1	JHBO01	75	5164	4864	2014-04-21T00:00:00Z	ftp://ftp.ncbi.nlm.nih.gov/genomes/all/GCA/000/671/335/GCA_000671335.1_RALSO161-G1	ftp://ftp.ncbi.nlm.nih.gov/genomes/all/GCF/000/671/335/GCF_000671335.1_RALSO161-G1
Ralstonia pseudosolanacearum	Ralstonia pseudosolanacearum		RS_476	1	Bacteria;Proteobacteria;Betaproteobacteria	SAMN07187861	PRJNA388859	GCA_003595305.1	5.81093	66.964	chromosome:NZ_CP021762.1/CP021762.1; plasmid unnamed:NZ_CP021763.1/CP021763.1		2		4965	2017-08-11T00:00:00Z	ftp://ftp.ncbi.nlm.nih.gov/genomes/all/GCA/003/595/305/GCA_003595305.1_ASM359530v1	ftp://ftp.ncbi.nlm.nih.gov/genomes/all/GCF/003/595/305/GCF_003595305.1_ASM359530v1	5176	Solanum lycopersicum	2021-08-25T00:00:00Z	4	136	representative	12	59
Ralstonia solanacearum	Ralstonia pseudosolanacearum		GMI1000	1	Bacteria;Proteobacteria;Betaproteobacteria	SAMEA3138192	PRJNA13	GCA_000009125.1	5.81092	66.964	chromosome:NC_003295.1/AL646052.1; chromosome pGMI1000MP:NC_003296.1/AL646053.1		2	5177	4934	2001-12-07T00:00:00Z	ftp://ftp.ncbi.nlm.nih.gov/genomes/all/GCA/000/009/125/GCA_000009125.1_ASM912v1	ftp://ftp.ncbi.nlm.nih.gov/genomes/all/GCF/000/009/125/GCF_000009125.1_ASM912v1
Ralstonia solanacearum	Ralstonia pseudosolanacearum		UW763	1	Bacteria;Proteobacteria;Betaproteobacteria	SAMN13348487	PRJNA591018	GCA_014884725.1	5.78339	66.9699	chromosome:NZ_CP051173.1/CP051173.1; plasmid pUW763mp:NZ_CP051174.1/CP051174.1		2	5078	4876	2020-10-13T00:00:00Z	ftp://ftp.ncbi.nlm.nih.gov/genomes/all/GCA/014/884/725/GCA_014884725.1_ASM1488472v1	ftp://ftp.ncbi.nlm.nih.gov/genomes/all/GCF/014/884/725/GCF_014884725.1_ASM1488472v1
Ralstonia solanacearum	Ralstonia pseudosolanacearum		MAFF_211479	1	Bacteria;Proteobacteria;Betaproteobacteria	SAMD00250058	PRJDB10588	GCA_015098135.1	5.9056	66.8	chromosome:AP024099.1; plasmid pMAFF211479:AP024100.1		2	5272	5249	2020-10-13T23:05:00Z	ftp://ftp.ncbi.nlm.nih.gov/genomes/all/GCA/015/098/135/GCA_015098135.1_ASM1509813v1
Ralstonia solanacearum	Ralstonia pseudosolanacearum		MAFF_211479_1	1	Bacteria;Proteobacteria;Betaproteobacteria	SAMD00256262	PRJDB9507	GCA_015698365.1	5.9056	66.8	chromosome:NZ_AP024159.1/AP024159.1; plasmid pM211479:NZ_AP024160.1/AP024160.1		2	5268	5050	2020-11-13T23:03:00Z	ftp://ftp.ncbi.nlm.nih.gov/genomes/all/GCA/015/698/365/GCA_015698365.1_ASM1569836v1	ftp://ftp.ncbi.nlm.nih.gov/genomes/all/GCF/015/698/365/GCF_015698365.1_ASM1569836v1
Ralstonia solanacearum	Ralstonia pseudosolanacearum		MAFF_311693	1	Bacteria;Proteobacteria;Betaproteobacteria	SAMD00256263	PRJDB9507	GCA_015698385.1	5.86992	66.8859	chromosome:NZ_AP024161.1/AP024161.1; plasmid p71.9:NZ_AP024163.1/AP024163.1; plasmid pM311693:NZ_AP024162.1/AP024162.1		3	5252	5009	2020-11-13T23:04:00Z	ftp://ftp.ncbi.nlm.nih.gov/genomes/all/GCA/015/698/385/GCA_015698385.1_ASM1569838v1	ftp://ftp.ncbi.nlm.nih.gov/genomes/all/GCF/015/698/385/GCF_015698385.1_ASM1569838v1
Ralstonia solanacearum	Ralstonia pseudosolanacearum		MAFF_241648	1	Bacteria;Proteobacteria;Betaproteobacteria	SAMD00250062	PRJDB10588	GCA_015098755.1	5.88788	66.7358	chromosome:AP024107.1; plasmid pMAFF241648:AP024108.1		2	5253	5266	2020-10-13T23:07:00Z	ftp://ftp.ncbi.nlm.nih.gov/genomes/all/GCA/015/098/755/GCA_015098755.1_ASM1509875v1
Ralstonia solanacearum	Ralstonia pseudosolanacearum		MAFF_211491	1	Bacteria;Proteobacteria;Betaproteobacteria	SAMD00250059	PRJDB10588	GCA_015098255.1	5.72937	66.9903	chromosome:AP024101.1; plasmid pMAFF211491:AP024102.1		2	5065	5064	2020-10-13T23:06:00Z	ftp://ftp.ncbi.nlm.nih.gov/genomes/all/GCA/015/098/255/GCA_015098255.1_ASM1509825v1
Ralstonia pseudosolanacearum	Ralstonia pseudosolanacearum		RS	1	Bacteria;Proteobacteria;Betaproteobacteria	SAMN13518656	PRJNA594457	GCA_018243235.1	5.61324	67.1355	chromosome:NZ_CP046674.1/CP046674.1; plasmid pRS:NZ_CP046675.1/CP046675.1		2		4714	2021-05-03T00:00:00Z	ftp://ftp.ncbi.nlm.nih.gov/genomes/all/GCA/018/243/235/GCA_018243235.1_ASM1824323v1	ftp://ftp.ncbi.nlm.nih.gov/genomes/all/GCF/018/243/235/GCF_018243235.1_ASM1824323v1	4904	tobacco	2021-05-12T00:00:00Z	4	116		12	58
Ralstonia solanacearum	Ralstonia pseudosolanacearum		B2	1	Bacteria;Proteobacteria;Betaproteobacteria	SAMN14262756	PRJNA609907	GCA_011290405.1	5.92036	66.806	chromosome:NZ_CP049787.1/CP049787.1; plasmid unnamed:NZ_CP049788.1/CP049788.1		2	5201	4992	2020-03-14T00:00:00Z	ftp://ftp.ncbi.nlm.nih.gov/genomes/all/GCA/011/290/405/GCA_011290405.1_ASM1129040v1	ftp://ftp.ncbi.nlm.nih.gov/genomes/all/GCF/011/290/405/GCF_011290405.1_ASM1129040v1
Ralstonia solanacearum	Ralstonia pseudosolanacearum		SL3755	0.992	Bacteria;Proteobacteria;Betaproteobacteria	SAMN07430691	PRJNA396777	GCA_003515345.1	5.79285	66.9693	chromosome:NZ_CP022782.1/CP022782.1; plasmid unnamed:NZ_CP022783.1/CP022783.1		2	5088	4800	2018-09-10T00:00:00Z	ftp://ftp.ncbi.nlm.nih.gov/genomes/all/GCA/003/515/345/GCA_003515345.1_ASM351534v1	ftp://ftp.ncbi.nlm.nih.gov/genomes/all/GCF/003/515/345/GCF_003515345.1_ASM351534v1
Ralstonia solanacearum	Ralstonia pseudosolanacearum		SL2330	0.992	Bacteria;Proteobacteria;Betaproteobacteria	SAMN07430684	PRJNA396777	GCA_003515225.1	5.6746	67.0353	chromosome:NZ_CP022794.1/CP022794.1; plasmid unnamed:NZ_CP022795.1/CP022795.1		2	4959	4761	2018-09-10T00:00:00Z	ftp://ftp.ncbi.nlm.nih.gov/genomes/all/GCA/003/515/225/GCA_003515225.1_ASM351522v1	ftp://ftp.ncbi.nlm.nih.gov/genomes/all/GCF/003/515/225/GCF_003515225.1_ASM351522v1
Ralstonia solanacearum	Ralstonia pseudosolanacearum		HA4-1	1	Bacteria;Proteobacteria;Betaproteobacteria	SAMN07311587	PRJNA392775	GCA_003999715.1	5.98135	66.6799	chromosome:NZ_CP022481.1/CP022481.1; plasmid HA4-1MP:NZ_CP022482.1/CP022482.1; plasmid pHA4-1:NZ_CP022483.1/CP022483.1		3	5294	5057	2019-01-08T00:00:00Z	ftp://ftp.ncbi.nlm.nih.gov/genomes/all/GCA/003/999/715/GCA_003999715.1_ASM399971v1	ftp://ftp.ncbi.nlm.nih.gov/genomes/all/GCF/003/999/715/GCF_003999715.1_ASM399971v1
Ralstonia solanacearum	Ralstonia pseudosolanacearum		362200	0.992	Bacteria;Proteobacteria;Betaproteobacteria	SAMN16396878	PRJNA668065	GCA_015999365.1	5.85751	66.8357	chromosome:NZ_CP065531.1/CP065531.1; plasmid megaplasmid:NZ_CP065532.1/CP065532.1; plasmid p1:NZ_CP065533.1/CP065533.1		3	5167	4922	2020-12-13T00:00:00Z	ftp://ftp.ncbi.nlm.nih.gov/genomes/all/GCA/015/999/365/GCA_015999365.1_ASM1599936v1	ftp://ftp.ncbi.nlm.nih.gov/genomes/all/GCF/015/999/365/GCF_015999365.1_ASM1599936v1
Ralstonia solanacearum	Ralstonia pseudosolanacearum		SY1	1	Bacteria;Proteobacteria;Betaproteobacteria	SAMN18316930	PRJNA714746	GCA_018540425.1	5.87954	66.7889	chromosome:NZ_CP071914.1/CP071914.1; plasmid unnamed:NZ_CP071915.1/CP071915.1		2		4967	2021-05-27T00:00:00Z	ftp://ftp.ncbi.nlm.nih.gov/genomes/all/GCA/018/540/425/GCA_018540425.1_ASM1854042v1	ftp://ftp.ncbi.nlm.nih.gov/genomes/all/GCF/018/540/425/GCF_018540425.1_ASM1854042v1	5157	Pogostemon cablin	2021-05-30T00:00:00Z	4	117		12	57
Ralstonia solanacearum	Ralstonia pseudosolanacearum		RSCM	1	Bacteria;Proteobacteria;Betaproteobacteria	SAMN08180272	PRJNA422474	GCA_002894285.1	6.00071	66.7212	chromosome:NZ_CP025985.1/CP025985.1; plasmid p-unname2:NZ_CP025986.1/CP025986.1		2	5375	5046	2018-01-22T00:00:00Z	ftp://ftp.ncbi.nlm.nih.gov/genomes/all/GCA/002/894/285/GCA_002894285.1_ASM289428v1	ftp://ftp.ncbi.nlm.nih.gov/genomes/all/GCF/002/894/285/GCF_002894285.1_ASM289428v1
Ralstonia solanacearum	Ralstonia pseudosolanacearum		P824	1	Bacteria;Proteobacteria;Betaproteobacteria	SAMN08196801	PRJNA422804	GCA_003576625.1	6.0093	66.0714	chromosome CM:NZ_CP025741.1/CP025741.1; chromosome MP:NZ_CP025742.1/CP025742.1		2	4932	4689	2018-09-19T00:00:00Z	ftp://ftp.ncbi.nlm.nih.gov/genomes/all/GCA/003/576/625/GCA_003576625.1_ASM357662v1	ftp://ftp.ncbi.nlm.nih.gov/genomes/all/GCF/003/576/625/GCF_003576625.1_ASM357662v1
Ralstonia solanacearum	Ralstonia pseudosolanacearum		OE1-1	1	Bacteria;Proteobacteria;Betaproteobacteria	SAMD00034391	PRJDB4012	GCA_001879565.1	5.76297	66.868	chromosome:NZ_CP009764.1/CP009764.1; plasmid unnamed:NZ_CP009763.1/CP009763.1		2	5078	4875	2016-11-16T00:00:00Z	ftp://ftp.ncbi.nlm.nih.gov/genomes/all/GCA/001/879/565/GCA_001879565.1_ASM187956v1	ftp://ftp.ncbi.nlm.nih.gov/genomes/all/GCF/001/879/565/GCF_001879565.1_ASM187956v1
Ralstonia solanacearum	Ralstonia pseudosolanacearum		MAFF_301560	1	Bacteria;Proteobacteria;Betaproteobacteria	SAMD00250060	PRJDB10588	GCA_015098475.1	5.76297	66.868	chromosome:AP024103.1; plasmid pMAFF301560:AP024104.1		2	5086	5030	2020-10-13T23:06:00Z	ftp://ftp.ncbi.nlm.nih.gov/genomes/all/GCA/015/098/475/GCA_015098475.1_ASM1509847v1
Ralstonia solanacearum	Ralstonia pseudosolanacearum		RS24	1	Bacteria;Proteobacteria;Betaproteobacteria	SAMN14683366	PRJNA627753	GCA_018733955.1	6.10495	66.7048	chromosome:NZ_CP076120.1/CP076120.1; plasmid megaplasmid:NZ_CP076122.1/CP076122.1; plasmid unnamed:NZ_CP076121.1/CP076121.1		3		5217	2021-06-07T00:00:00Z	ftp://ftp.ncbi.nlm.nih.gov/genomes/all/GCA/018/733/955/GCA_018733955.1_ASM1873395v1	ftp://ftp.ncbi.nlm.nih.gov/genomes/all/GCF/018/733/955/GCF_018733955.1_ASM1873395v1	5432	Solanum muricatum	2021-06-09T00:00:00Z	5	138		12	60
Ralstonia solanacearum	Ralstonia pseudosolanacearum		EP1	1	Bacteria;Proteobacteria;Betaproteobacteria	SAMN03837633	PRJNA288736	GCA_001891105.1	6.04297	66.7039	chromosome:NZ_CP015115.1/CP015115.1; plasmid unnamed:NZ_CP015116.1/CP015116.1		2	5390	5161	2016-12-08T00:00:00Z	ftp://ftp.ncbi.nlm.nih.gov/genomes/all/GCA/001/891/105/GCA_001891105.1_ASM189110v1	ftp://ftp.ncbi.nlm.nih.gov/genomes/all/GCF/001/891/105/GCF_001891105.1_ASM189110v1
Ralstonia solanacearum	Ralstonia pseudosolanacearum		FJAT15353_F8	1	Bacteria;Proteobacteria;Betaproteobacteria	SAMN14524006	PRJNA622642	GCA_013306315.1	5.83017	66.8355	chromosome:NZ_CP052084.1/CP052084.1; plasmid Plas1:NZ_CP052085.1/CP052085.1		2	5187	4985	2020-06-09T00:00:00Z	ftp://ftp.ncbi.nlm.nih.gov/genomes/all/GCA/013/306/315/GCA_013306315.1_ASM1330631v1	ftp://ftp.ncbi.nlm.nih.gov/genomes/all/GCF/013/306/315/GCF_013306315.1_ASM1330631v1
Ralstonia solanacearum	Ralstonia pseudosolanacearum		FJAT15353_F1	1	Bacteria;Proteobacteria;Betaproteobacteria	SAMN14524004	PRJNA622642	GCA_013306355.1	5.82936	66.8355	chromosome:NZ_CP052088.1/CP052088.1; plasmid Plas1:NZ_CP052089.1/CP052089.1		2	5189	4991	2020-06-09T00:00:00Z	ftp://ftp.ncbi.nlm.nih.gov/genomes/all/GCA/013/306/355/GCA_013306355.1_ASM1330635v1	ftp://ftp.ncbi.nlm.nih.gov/genomes/all/GCF/013/306/355/GCF_013306355.1_ASM1330635v1
Ralstonia solanacearum	Ralstonia pseudosolanacearum		FJAT1303_F50	1	Bacteria;Proteobacteria;Betaproteobacteria	SAMN14523984	PRJNA622642	GCA_013306935.1	5.83016	66.8355	chromosome:NZ_CP052126.1/CP052126.1; plasmid Plas1:NZ_CP052127.1/CP052127.1		2	5193	4995	2020-06-09T00:00:00Z	ftp://ftp.ncbi.nlm.nih.gov/genomes/all/GCA/013/306/935/GCA_013306935.1_ASM1330693v1	ftp://ftp.ncbi.nlm.nih.gov/genomes/all/GCF/013/306/935/GCF_013306935.1_ASM1330693v1
Ralstonia solanacearum	Ralstonia pseudosolanacearum		FJAT15353_F50	1	Bacteria;Proteobacteria;Betaproteobacteria	SAMN14524005	PRJNA622642	GCA_013306335.1	5.83047	66.8356	chromosome:NZ_CP052086.1/CP052086.1; plasmid Plas1:NZ_CP052087.1/CP052087.1		2	5190	4995	2020-06-09T00:00:00Z	ftp://ftp.ncbi.nlm.nih.gov/genomes/all/GCA/013/306/335/GCA_013306335.1_ASM1330633v1	ftp://ftp.ncbi.nlm.nih.gov/genomes/all/GCF/013/306/335/GCF_013306335.1_ASM1330633v1
Ralstonia solanacearum	Ralstonia pseudosolanacearum		FJAT1303_F8	1	Bacteria;Proteobacteria;Betaproteobacteria	SAMN14523985	PRJNA622642	GCA_013306915.1	5.83046	66.8356	chromosome:NZ_CP052130.1/CP052130.1; plasmid Plas1:NZ_CP052131.1/CP052131.1		2	5190	4985	2020-06-09T00:00:00Z	ftp://ftp.ncbi.nlm.nih.gov/genomes/all/GCA/013/306/915/GCA_013306915.1_ASM1330691v1	ftp://ftp.ncbi.nlm.nih.gov/genomes/all/GCF/013/306/915/GCF_013306915.1_ASM1330691v1
Ralstonia solanacearum	Ralstonia pseudosolanacearum		204	1	Bacteria;Proteobacteria;Betaproteobacteria	SAMN14262744	PRJNA609905	GCA_011290425.1	5.82714	66.8387	chromosome:NZ_CP049793.1/CP049793.1; plasmid unnamed:NZ_CP049794.1/CP049794.1		2	5129	4906	2020-03-14T00:00:00Z	ftp://ftp.ncbi.nlm.nih.gov/genomes/all/GCA/011/290/425/GCA_011290425.1_ASM1129042v1	ftp://ftp.ncbi.nlm.nih.gov/genomes/all/GCF/011/290/425/GCF_011290425.1_ASM1129042v1
Ralstonia solanacearum	Ralstonia pseudosolanacearum		202	1	Bacteria;Proteobacteria;Betaproteobacteria	SAMN14262755	PRJNA609910	GCA_011290465.1	5.82652	66.8387	chromosome:NZ_CP049789.1/CP049789.1; plasmid unnamed:NZ_CP049790.1/CP049790.1		2	5134	4903	2020-03-14T00:00:00Z	ftp://ftp.ncbi.nlm.nih.gov/genomes/all/GCA/011/290/465/GCA_011290465.1_ASM1129046v1	ftp://ftp.ncbi.nlm.nih.gov/genomes/all/GCF/011/290/465/GCF_011290465.1_ASM1129046v1
Ralstonia solanacearum	Ralstonia pseudosolanacearum		203	1	Bacteria;Proteobacteria;Betaproteobacteria	SAMN14262754	PRJNA609906	GCA_011290445.1	5.8202	66.8384	chromosome:NZ_CP049791.1/CP049791.1; plasmid unnamed:NZ_CP049792.1/CP049792.1		2	5136	4905	2020-03-14T00:00:00Z	ftp://ftp.ncbi.nlm.nih.gov/genomes/all/GCA/011/290/445/GCA_011290445.1_ASM1129044v1	ftp://ftp.ncbi.nlm.nih.gov/genomes/all/GCF/011/290/445/GCF_011290445.1_ASM1129044v1
Ralstonia solanacearum	Ralstonia pseudosolanacearum		CQPS-1	0.992	Bacteria;Proteobacteria;Betaproteobacteria	SAMN05437153	PRJNA331070	GCA_002220465.1	5.89344	66.8399	chromosome:NZ_CP016914.1/CP016914.1; plasmid unnamed:NZ_CP016915.1/CP016915.1		2	5257	4827	2017-07-18T00:00:00Z	ftp://ftp.ncbi.nlm.nih.gov/genomes/all/GCA/002/220/465/GCA_002220465.1_ASM222046v1	ftp://ftp.ncbi.nlm.nih.gov/genomes/all/GCF/002/220/465/GCF_002220465.1_ASM222046v1
Ralstonia solanacearum	Ralstonia pseudosolanacearum		FJAT15340_F1	1	Bacteria;Proteobacteria;Betaproteobacteria	SAMN14524001	PRJNA622642	GCA_013306415.1	5.72332	67	chromosome:NZ_CP052094.1/CP052094.1; plasmid Plas1:NZ_CP052095.1/CP052095.1		2	5014	4807	2020-06-09T00:00:00Z	ftp://ftp.ncbi.nlm.nih.gov/genomes/all/GCA/013/306/415/GCA_013306415.1_ASM1330641v1	ftp://ftp.ncbi.nlm.nih.gov/genomes/all/GCF/013/306/415/GCF_013306415.1_ASM1330641v1
Ralstonia solanacearum	Ralstonia pseudosolanacearum		FJAT15304_F1	1	Bacteria;Proteobacteria;Betaproteobacteria	SAMN14523998	PRJNA622642	GCA_013306455.1	5.72332	67	chromosome:NZ_CP052100.1/CP052100.1; plasmid Plas1:NZ_CP052101.1/CP052101.1		2	5014	4809	2020-06-09T00:00:00Z	ftp://ftp.ncbi.nlm.nih.gov/genomes/all/GCA/013/306/455/GCA_013306455.1_ASM1330645v1	ftp://ftp.ncbi.nlm.nih.gov/genomes/all/GCF/013/306/455/GCF_013306455.1_ASM1330645v1
Ralstonia solanacearum	Ralstonia pseudosolanacearum		FJAT15340_F6	1	Bacteria;Proteobacteria;Betaproteobacteria	SAMN14524003	PRJNA622642	GCA_013306395.1	5.72332	67	chromosome:NZ_CP052090.1/CP052090.1; plasmid Plas1:NZ_CP052091.1/CP052091.1		2	5016	4798	2020-06-09T00:00:00Z	ftp://ftp.ncbi.nlm.nih.gov/genomes/all/GCA/013/306/395/GCA_013306395.1_ASM1330639v1	ftp://ftp.ncbi.nlm.nih.gov/genomes/all/GCF/013/306/395/GCF_013306395.1_ASM1330639v1
Ralstonia solanacearum	Ralstonia pseudosolanacearum		FJAT15340_F50	1	Bacteria;Proteobacteria;Betaproteobacteria	SAMN14524002	PRJNA622642	GCA_013306375.1	5.72332	67	chromosome:NZ_CP052092.1/CP052092.1; plasmid Plas1:NZ_CP052093.1/CP052093.1		2	5015	4810	2020-06-09T00:00:00Z	ftp://ftp.ncbi.nlm.nih.gov/genomes/all/GCA/013/306/375/GCA_013306375.1_ASM1330637v1	ftp://ftp.ncbi.nlm.nih.gov/genomes/all/GCF/013/306/375/GCF_013306375.1_ASM1330637v1
Ralstonia solanacearum	Ralstonia pseudosolanacearum		FJAT15304_F6	1	Bacteria;Proteobacteria;Betaproteobacteria	SAMN14524000	PRJNA622642	GCA_013306435.1	5.72332	67	chromosome:NZ_CP052096.1/CP052096.1; plasmid Plas1:NZ_CP052097.1/CP052097.1		2	5016	4813	2020-06-09T00:00:00Z	ftp://ftp.ncbi.nlm.nih.gov/genomes/all/GCA/013/306/435/GCA_013306435.1_ASM1330643v1	ftp://ftp.ncbi.nlm.nih.gov/genomes/all/GCF/013/306/435/GCF_013306435.1_ASM1330643v1
Ralstonia solanacearum	Ralstonia pseudosolanacearum		FJAT15304_F50	1	Bacteria;Proteobacteria;Betaproteobacteria	SAMN14523999	PRJNA622642	GCA_013306475.1	5.72332	67	chromosome:NZ_CP052098.1/CP052098.1; plasmid Plas1:NZ_CP052099.1/CP052099.1		2	5013	4810	2020-06-09T00:00:00Z	ftp://ftp.ncbi.nlm.nih.gov/genomes/all/GCA/013/306/475/GCA_013306475.1_ASM1330647v1	ftp://ftp.ncbi.nlm.nih.gov/genomes/all/GCF/013/306/475/GCF_013306475.1_ASM1330647v1
Ralstonia solanacearum	Ralstonia pseudosolanacearum		FJAT1303_F1	1	Bacteria;Proteobacteria;Betaproteobacteria	SAMN14523983	PRJNA622642	GCA_013306955.1	5.70111	67	chromosome:NZ_CP052128.1/CP052128.1; plasmid Plas1:NZ_CP052129.1/CP052129.1		2	5017	4812	2020-06-09T00:00:00Z	ftp://ftp.ncbi.nlm.nih.gov/genomes/all/GCA/013/306/955/GCA_013306955.1_ASM1330695v1	ftp://ftp.ncbi.nlm.nih.gov/genomes/all/GCF/013/306/955/GCF_013306955.1_ASM1330695v1
Ralstonia solanacearum	Ralstonia pseudosolanacearum		T523	0.992	Bacteria;Proteobacteria;Betaproteobacteria	SAMN07436295	PRJNA396766	GCA_003595325.1	5.72233	67	chromosome:NZ_CP022702.1/CP022702.1; plasmid p10319MP:NZ_CP022703.1/CP022703.1		2	5067	4838	2017-08-14T00:00:00Z	ftp://ftp.ncbi.nlm.nih.gov/genomes/all/GCA/003/595/325/GCA_003595325.1_ASM359532v1	ftp://ftp.ncbi.nlm.nih.gov/genomes/all/GCF/003/595/325/GCF_003595325.1_ASM359532v1
Ralstonia solanacearum	Ralstonia pseudosolanacearum		Rs-SY1	0.968	Bacteria;Proteobacteria;Betaproteobacteria	SAMN19372447	PRJNA733238	GCA_018731965.1	5.7089	67	chromosome:NZ_CP076115.1/CP076115.1; plasmid unnamed1:NZ_CP076116.1/CP076116.1		2		4657	2021-06-07T00:00:00Z	ftp://ftp.ncbi.nlm.nih.gov/genomes/all/GCA/018/731/965/GCA_018731965.1_ASM1873196v1	ftp://ftp.ncbi.nlm.nih.gov/genomes/all/GCF/018/731/965/GCF_018731965.1_ASM1873196v1	5043	plants	2021-06-08T00:00:00Z	4	312		12	58
Ralstonia solanacearum	Ralstonia pseudosolanacearum		FJ1003	1	Bacteria;Proteobacteria;Betaproteobacteria	SAMN23101910	PRJNA780084	GCA_020923475.1	5.89681	66.9482	chromosome 1:NZ_CP087277.1/CP087277.1; chromosome 2:NZ_CP087278.1/CP087278.1; plasmid unnamed1:NZ_CP087279.1/CP087279.1		3		5042	2021-11-23T00:00:00Z	ftp://ftp.ncbi.nlm.nih.gov/genomes/all/GCA/020/923/475/GCA_020923475.1_ASM2092347v1	ftp://ftp.ncbi.nlm.nih.gov/genomes/all/GCF/020/923/475/GCF_020923475.1_ASM2092347v1	5233	Tobacco	2021-11-25T00:00:00Z	4	118		12	57
Ralstonia solanacearum	Ralstonia pseudosolanacearum		FJAT15244_F50	1	Bacteria;Proteobacteria;Betaproteobacteria	SAMN14523993	PRJNA622642	GCA_013306655.1	5.92326	66.8279	chromosome:NZ_CP052110.1/CP052110.1; plasmid Plas1:NZ_CP052111.1/CP052111.1		2	5309	5078	2020-06-09T00:00:00Z	ftp://ftp.ncbi.nlm.nih.gov/genomes/all/GCA/013/306/655/GCA_013306655.1_ASM1330665v1	ftp://ftp.ncbi.nlm.nih.gov/genomes/all/GCF/013/306/655/GCF_013306655.1_ASM1330665v1
Ralstonia solanacearum	Ralstonia pseudosolanacearum		FJAT15244_F1	1	Bacteria;Proteobacteria;Betaproteobacteria	SAMN14523992	PRJNA622642	GCA_013306745.1	5.92212	66.8279	chromosome:NZ_CP052112.1/CP052112.1; plasmid Plas1:NZ_CP052113.1/CP052113.1		2	5308	5080	2020-06-09T00:00:00Z	ftp://ftp.ncbi.nlm.nih.gov/genomes/all/GCA/013/306/745/GCA_013306745.1_ASM1330674v1	ftp://ftp.ncbi.nlm.nih.gov/genomes/all/GCF/013/306/745/GCF_013306745.1_ASM1330674v1
Ralstonia solanacearum	Ralstonia pseudosolanacearum		FJAT15244-F8	0.992	Bacteria;Proteobacteria;Betaproteobacteria	SAMN15331500	PRJNA647244	GCA_013704765.1	5.9216	66.8279	chromosome:NZ_CP059376.1/CP059376.1; plasmid plas1:NZ_CP059377.1/CP059377.1		2	5300	5017	2020-07-27T00:00:00Z	ftp://ftp.ncbi.nlm.nih.gov/genomes/all/GCA/013/704/765/GCA_013704765.1_ASM1370476v1	ftp://ftp.ncbi.nlm.nih.gov/genomes/all/GCF/013/704/765/GCF_013704765.1_ASM1370476v1
Ralstonia solanacearum	Ralstonia pseudosolanacearum		T78	1	Bacteria;Proteobacteria;Betaproteobacteria	SAMN07430700	PRJNA396777	GCA_003515285.1	6.14743	66.6981	chromosome:NZ_CP022765.1/CP022765.1; plasmid pRsT78:NZ_CP022767.1/CP022767.1; plasmid unnamed:NZ_CP022766.1/CP022766.1		3	5507	5228	2018-09-10T00:00:00Z	ftp://ftp.ncbi.nlm.nih.gov/genomes/all/GCA/003/515/285/GCA_003515285.1_ASM351528v1	ftp://ftp.ncbi.nlm.nih.gov/genomes/all/GCF/003/515/285/GCF_003515285.1_ASM351528v1
Ralstonia solanacearum	Ralstonia pseudosolanacearum		SL3300	0.976	Bacteria;Proteobacteria;Betaproteobacteria	SAMN07430689	PRJNA396777	GCA_003515625.1	5.90391	66.7689	chromosome:NZ_CP022786.1/CP022786.1; plasmid unnamed:NZ_CP022787.1/CP022787.1		2	5223	4996	2018-09-10T00:00:00Z	ftp://ftp.ncbi.nlm.nih.gov/genomes/all/GCA/003/515/625/GCA_003515625.1_ASM351562v1	ftp://ftp.ncbi.nlm.nih.gov/genomes/all/GCF/003/515/625/GCF_003515625.1_ASM351562v1
Ralstonia solanacearum	Ralstonia pseudosolanacearum		T117	1	Bacteria;Proteobacteria;Betaproteobacteria	SAMN07430706	PRJNA396777	GCA_003515245.1	5.80746	66.9355	chromosome:NZ_CP022755.1/CP022755.1; plasmid unnamed:NZ_CP022756.1/CP022756.1		2	5092	4884	2018-09-10T00:00:00Z	ftp://ftp.ncbi.nlm.nih.gov/genomes/all/GCA/003/515/245/GCA_003515245.1_ASM351524v1	ftp://ftp.ncbi.nlm.nih.gov/genomes/all/GCF/003/515/245/GCF_003515245.1_ASM351524v1
Ralstonia solanacearum	Ralstonia pseudosolanacearum		SL3822	1	Bacteria;Proteobacteria;Betaproteobacteria	SAMN07430692	PRJNA396777	GCA_003515605.1	5.97183	66.7357	chromosome:NZ_CP022780.1/CP022780.1; plasmid unnamed:NZ_CP022781.1/CP022781.1		2	5228	4988	2018-09-10T00:00:00Z	ftp://ftp.ncbi.nlm.nih.gov/genomes/all/GCA/003/515/605/GCA_003515605.1_ASM351560v1	ftp://ftp.ncbi.nlm.nih.gov/genomes/all/GCF/003/515/605/GCF_003515605.1_ASM351560v1
Ralstonia solanacearum	Ralstonia pseudosolanacearum		T60	0.992	Bacteria;Proteobacteria;Betaproteobacteria	SAMN07430699	PRJNA396777	GCA_003515545.1	6.01555	66.8033	chromosome:NZ_CP022768.1/CP022768.1; plasmid unnamed:NZ_CP022769.1/CP022769.1		2	5334	5096	2018-09-10T00:00:00Z	ftp://ftp.ncbi.nlm.nih.gov/genomes/all/GCA/003/515/545/GCA_003515545.1_ASM351554v1	ftp://ftp.ncbi.nlm.nih.gov/genomes/all/GCF/003/515/545/GCF_003515545.1_ASM351554v1
Ralstonia solanacearum	Ralstonia pseudosolanacearum		SL3882	1	Bacteria;Proteobacteria;Betaproteobacteria	SAMN07430693	PRJNA396777	GCA_003515585.1	6.02587	66.8037	chromosome:NZ_CP022778.1/CP022778.1; plasmid unnamed:NZ_CP022779.1/CP022779.1		2	5338	5102	2018-09-10T00:00:00Z	ftp://ftp.ncbi.nlm.nih.gov/genomes/all/GCA/003/515/585/GCA_003515585.1_ASM351558v1	ftp://ftp.ncbi.nlm.nih.gov/genomes/all/GCF/003/515/585/GCF_003515585.1_ASM351558v1
Ralstonia solanacearum	Ralstonia pseudosolanacearum		SL3730	0.992	Bacteria;Proteobacteria;Betaproteobacteria	SAMN07430690	PRJNA396777	GCA_003515365.1	5.68606	66.9693	chromosome:NZ_CP022784.1/CP022784.1; plasmid unnamed:NZ_CP022785.1/CP022785.1		2	5041	4694	2018-09-10T00:00:00Z	ftp://ftp.ncbi.nlm.nih.gov/genomes/all/GCA/003/515/365/GCA_003515365.1_ASM351536v1	ftp://ftp.ncbi.nlm.nih.gov/genomes/all/GCF/003/515/365/GCF_003515365.1_ASM351536v1
Ralstonia solanacearum	Ralstonia pseudosolanacearum		SL2729	1	Bacteria;Proteobacteria;Betaproteobacteria	SAMN07430685	PRJNA396777	GCA_003515405.1	5.70334	67.0046	chromosome:NZ_CP022792.1/CP022792.1; plasmid unnamed:NZ_CP022793.1/CP022793.1		2	5019	4801	2018-09-10T00:00:00Z	ftp://ftp.ncbi.nlm.nih.gov/genomes/all/GCA/003/515/405/GCA_003515405.1_ASM351540v1	ftp://ftp.ncbi.nlm.nih.gov/genomes/all/GCF/003/515/405/GCF_003515405.1_ASM351540v1
Ralstonia solanacearum	Ralstonia pseudosolanacearum		T42	1	Bacteria;Proteobacteria;Betaproteobacteria	SAMN07430697	PRJNA396777	GCA_003515565.1	5.4977	66.9648	chromosome:NZ_CP022772.1/CP022772.1; plasmid unnamed:NZ_CP022773.1/CP022773.1		2	4884	4661	2018-09-10T00:00:00Z	ftp://ftp.ncbi.nlm.nih.gov/genomes/all/GCA/003/515/565/GCA_003515565.1_ASM351556v1	ftp://ftp.ncbi.nlm.nih.gov/genomes/all/GCF/003/515/565/GCF_003515565.1_ASM351556v1
Ralstonia solanacearum	Ralstonia pseudosolanacearum		SL3103	0.992	Bacteria;Proteobacteria;Betaproteobacteria	SAMN07430687	PRJNA396777	GCA_003515205.1	5.61813	67.014	chromosome:NZ_CP022790.1/CP022790.1; plasmid unnamed:NZ_CP022791.1/CP022791.1		2	5004	4665	2018-09-10T00:00:00Z	ftp://ftp.ncbi.nlm.nih.gov/genomes/all/GCA/003/515/205/GCA_003515205.1_ASM351520v1	ftp://ftp.ncbi.nlm.nih.gov/genomes/all/GCF/003/515/205/GCF_003515205.1_ASM351520v1
Ralstonia solanacearum	Ralstonia pseudosolanacearum		KACC10709	1	Bacteria;Proteobacteria;Betaproteobacteria	SAMN04539710	PRJNA314721	GCA_001708525.1	5.60824	67.0383	chromosome:NZ_CP016904.1/CP016904.1; plasmid unnamed1:NZ_CP016905.1/CP016905.1		2	5010	4744	2016-08-23T00:00:00Z	ftp://ftp.ncbi.nlm.nih.gov/genomes/all/GCA/001/708/525/GCA_001708525.1_ASM170852v1	ftp://ftp.ncbi.nlm.nih.gov/genomes/all/GCF/001/708/525/GCF_001708525.1_ASM170852v1
Ralstonia solanacearum	Ralstonia pseudosolanacearum		FJAT-91	1	Bacteria;Proteobacteria;Betaproteobacteria	SAMN02469793	PRJNA329188	GCA_002155245.1	5.87409	66.8681	chromosome:NZ_CP016612.1/CP016612.1; plasmid unnamed1:NZ_CP016613.1/CP016613.1		2	5214	4967	2017-05-22T00:00:00Z	ftp://ftp.ncbi.nlm.nih.gov/genomes/all/GCA/002/155/245/GCA_002155245.1_ASM215524v1	ftp://ftp.ncbi.nlm.nih.gov/genomes/all/GCF/002/155/245/GCF_002155245.1_ASM215524v1
Ralstonia solanacearum	Ralstonia pseudosolanacearum		FJAT91-F8	0.992	Bacteria;Proteobacteria;Betaproteobacteria	SAMN15331499	PRJNA640744	GCA_013375735.1	5.87388	66.8681	chromosome:NZ_CP056085.1/CP056085.1; plasmid plas1:NZ_CP056086.1/CP056086.1		2	5225	4961	2020-06-29T00:00:00Z	ftp://ftp.ncbi.nlm.nih.gov/genomes/all/GCA/013/375/735/GCA_013375735.1_ASM1337573v1	ftp://ftp.ncbi.nlm.nih.gov/genomes/all/GCF/013/375/735/GCF_013375735.1_ASM1337573v1
Ralstonia solanacearum	Ralstonia pseudosolanacearum		FJAT91_F50	1	Bacteria;Proteobacteria;Betaproteobacteria	SAMN14524015	PRJNA622642	GCA_013306015.1	5.87411	66.8681	chromosome:NZ_CP052068.1/CP052068.1; plasmid Plas1:NZ_CP052069.1/CP052069.1		2	5222	4992	2020-06-09T00:00:00Z	ftp://ftp.ncbi.nlm.nih.gov/genomes/all/GCA/013/306/015/GCA_013306015.1_ASM1330601v1	ftp://ftp.ncbi.nlm.nih.gov/genomes/all/GCF/013/306/015/GCF_013306015.1_ASM1330601v1
Ralstonia solanacearum	Ralstonia pseudosolanacearum		FJAT91-F1	1	Bacteria;Proteobacteria;Betaproteobacteria	SAMN15331471	PRJNA640736	GCA_013375715.1	5.87411	66.8681	chromosome:NZ_CP056083.1/CP056083.1; plasmid plas1:NZ_CP056084.1/CP056084.1		2	5224	4991	2020-06-29T00:00:00Z	ftp://ftp.ncbi.nlm.nih.gov/genomes/all/GCA/013/375/715/GCA_013375715.1_ASM1337571v1	ftp://ftp.ncbi.nlm.nih.gov/genomes/all/GCF/013/375/715/GCF_013375715.1_ASM1337571v1
Ralstonia solanacearum	Ralstonia pseudosolanacearum		YQ	1	Bacteria;Proteobacteria;Betaproteobacteria	SAMN15623711	PRJNA648113	GCA_014041975.1	5.82268	66.935	chromosome:NZ_CP059489.1/CP059489.1; plasmid unnamed:NZ_CP059490.1/CP059490.1		2	5170	4920	2020-08-02T00:00:00Z	ftp://ftp.ncbi.nlm.nih.gov/genomes/all/GCA/014/041/975/GCA_014041975.1_ASM1404197v1	ftp://ftp.ncbi.nlm.nih.gov/genomes/all/GCF/014/041/975/GCF_014041975.1_ASM1404197v1
Ralstonia solanacearum	Ralstonia pseudosolanacearum		MAFF_211472	1	Bacteria;Proteobacteria;Betaproteobacteria	SAMD00256261	PRJDB9507	GCA_015698345.1	6.05393	66.6647	chromosome:NZ_AP024157.1/AP024157.1; plasmid pM211472:NZ_AP024158.1/AP024158.1		2	5417	5175	2020-11-13T23:03:00Z	ftp://ftp.ncbi.nlm.nih.gov/genomes/all/GCA/015/698/345/GCA_015698345.1_ASM1569834v1	ftp://ftp.ncbi.nlm.nih.gov/genomes/all/GCF/015/698/345/GCF_015698345.1_ASM1569834v1
Ralstonia solanacearum	Ralstonia pseudosolanacearum		MAFF_211471	1	Bacteria;Proteobacteria;Betaproteobacteria	SAMD00250057	PRJDB10588	GCA_015097935.1	6.05403	66.6647	chromosome:AP024097.1; plasmid pMAFF211471:AP024098.1		2	5419	5382	2020-10-13T23:04:00Z	ftp://ftp.ncbi.nlm.nih.gov/genomes/all/GCA/015/097/935/GCA_015097935.1_ASM1509793v1
Ralstonia solanacearum	Ralstonia pseudosolanacearum		FJAT454_F1	1	Bacteria;Proteobacteria;Betaproteobacteria	SAMN14524013	PRJNA622642	GCA_013306095.1	6.01884	66.7689	chromosome:NZ_CP052070.1/CP052070.1; plasmid Plas1:NZ_CP052071.1/CP052071.1		2	5381	5156	2020-06-09T00:00:00Z	ftp://ftp.ncbi.nlm.nih.gov/genomes/all/GCA/013/306/095/GCA_013306095.1_ASM1330609v1	ftp://ftp.ncbi.nlm.nih.gov/genomes/all/GCF/013/306/095/GCF_013306095.1_ASM1330609v1
Ralstonia solanacearum	Ralstonia pseudosolanacearum		FJAT448_F1	1	Bacteria;Proteobacteria;Betaproteobacteria	SAMN14524011	PRJNA622642	GCA_013306205.1	6.01877	66.7689	chromosome:NZ_CP052074.1/CP052074.1; plasmid Plas1:NZ_CP052075.1/CP052075.1		2	5380	5157	2020-06-09T00:00:00Z	ftp://ftp.ncbi.nlm.nih.gov/genomes/all/GCA/013/306/205/GCA_013306205.1_ASM1330620v1	ftp://ftp.ncbi.nlm.nih.gov/genomes/all/GCF/013/306/205/GCF_013306205.1_ASM1330620v1
Ralstonia solanacearum	Ralstonia pseudosolanacearum		FJAT448_F50	1	Bacteria;Proteobacteria;Betaproteobacteria	SAMN14524012	PRJNA622642	GCA_013306155.1	6.01831	66.7689	chromosome:NZ_CP052072.1/CP052072.1; plasmid Plas1:NZ_CP052073.1/CP052073.1		2	5378	5125	2020-06-09T00:00:00Z	ftp://ftp.ncbi.nlm.nih.gov/genomes/all/GCA/013/306/155/GCA_013306155.1_ASM1330615v1	ftp://ftp.ncbi.nlm.nih.gov/genomes/all/GCF/013/306/155/GCF_013306155.1_ASM1330615v1
Ralstonia solanacearum	Ralstonia pseudosolanacearum		FJAT1463_F1	1	Bacteria;Proteobacteria;Betaproteobacteria	SAMN14523990	PRJNA622642	GCA_013306805.1	6.0599	66.7685	chromosome:NZ_CP052116.1/CP052116.1; plasmid Plas1:NZ_CP052117.1/CP052117.1		2	5439	5215	2020-06-09T00:00:00Z	ftp://ftp.ncbi.nlm.nih.gov/genomes/all/GCA/013/306/805/GCA_013306805.1_ASM1330680v1	ftp://ftp.ncbi.nlm.nih.gov/genomes/all/GCF/013/306/805/GCF_013306805.1_ASM1330680v1
Ralstonia solanacearum	Ralstonia pseudosolanacearum		FJAT1458_F1	1	Bacteria;Proteobacteria;Betaproteobacteria	SAMN14523988	PRJNA622642	GCA_013306825.1	6.0599	66.7685	chromosome:NZ_CP052120.1/CP052120.1; plasmid Plas1:NZ_CP052121.1/CP052121.1		2	5439	5218	2020-06-09T00:00:00Z	ftp://ftp.ncbi.nlm.nih.gov/genomes/all/GCA/013/306/825/GCA_013306825.1_ASM1330682v1	ftp://ftp.ncbi.nlm.nih.gov/genomes/all/GCF/013/306/825/GCF_013306825.1_ASM1330682v1
Ralstonia solanacearum	Ralstonia pseudosolanacearum		FJAT15252_F50	1	Bacteria;Proteobacteria;Betaproteobacteria	SAMN14523997	PRJNA622642	GCA_013306495.1	6.05992	66.7685	chromosome:NZ_CP052102.1/CP052102.1; plasmid Plas1:NZ_CP052103.1/CP052103.1		2	5440	5214	2020-06-09T00:00:00Z	ftp://ftp.ncbi.nlm.nih.gov/genomes/all/GCA/013/306/495/GCA_013306495.1_ASM1330649v1	ftp://ftp.ncbi.nlm.nih.gov/genomes/all/GCF/013/306/495/GCF_013306495.1_ASM1330649v1
Ralstonia solanacearum	Ralstonia pseudosolanacearum		FJAT1458_F50	1	Bacteria;Proteobacteria;Betaproteobacteria	SAMN14523989	PRJNA622642	GCA_013306785.1	6.05973	66.7685	chromosome:NZ_CP052118.1/CP052118.1; plasmid Plas1:NZ_CP052119.1/CP052119.1		2	5439	5215	2020-06-09T00:00:00Z	ftp://ftp.ncbi.nlm.nih.gov/genomes/all/GCA/013/306/785/GCA_013306785.1_ASM1330678v1	ftp://ftp.ncbi.nlm.nih.gov/genomes/all/GCF/013/306/785/GCF_013306785.1_ASM1330678v1
Ralstonia solanacearum	Ralstonia pseudosolanacearum		FJAT15249_F50	1	Bacteria;Proteobacteria;Betaproteobacteria	SAMN14523995	PRJNA622642	GCA_013306545.1	6.05987	66.7685	chromosome:NZ_CP052106.1/CP052106.1; plasmid Plas1:NZ_CP052107.1/CP052107.1		2	5440	5217	2020-06-09T00:00:00Z	ftp://ftp.ncbi.nlm.nih.gov/genomes/all/GCA/013/306/545/GCA_013306545.1_ASM1330654v1	ftp://ftp.ncbi.nlm.nih.gov/genomes/all/GCF/013/306/545/GCF_013306545.1_ASM1330654v1
Ralstonia solanacearum	Ralstonia pseudosolanacearum		FJAT1463_F50	1	Bacteria;Proteobacteria;Betaproteobacteria	SAMN14523991	PRJNA622642	GCA_013306765.1	6.0599	66.7685	chromosome:NZ_CP052114.1/CP052114.1; plasmid Plas1:NZ_CP052115.1/CP052115.1		2	5441	5212	2020-06-09T00:00:00Z	ftp://ftp.ncbi.nlm.nih.gov/genomes/all/GCA/013/306/765/GCA_013306765.1_ASM1330676v1	ftp://ftp.ncbi.nlm.nih.gov/genomes/all/GCF/013/306/765/GCF_013306765.1_ASM1330676v1
Ralstonia solanacearum	Ralstonia pseudosolanacearum		FJAT15249_F1	1	Bacteria;Proteobacteria;Betaproteobacteria	SAMN14523994	PRJNA622642	GCA_013306575.1	6.05977	66.7685	chromosome:NZ_CP052108.1/CP052108.1; plasmid Plas1:NZ_CP052109.1/CP052109.1		2	5441	5213	2020-06-09T00:00:00Z	ftp://ftp.ncbi.nlm.nih.gov/genomes/all/GCA/013/306/575/GCA_013306575.1_ASM1330657v1	ftp://ftp.ncbi.nlm.nih.gov/genomes/all/GCF/013/306/575/GCF_013306575.1_ASM1330657v1
Ralstonia solanacearum	Ralstonia pseudosolanacearum		FJAT15252_F1	1	Bacteria;Proteobacteria;Betaproteobacteria	SAMN14523996	PRJNA622642	GCA_013306515.1	6.05973	66.7685	chromosome:NZ_CP052104.1/CP052104.1; plasmid Plas1:NZ_CP052105.1/CP052105.1		2	5439	5204	2020-06-09T00:00:00Z	ftp://ftp.ncbi.nlm.nih.gov/genomes/all/GCA/013/306/515/GCA_013306515.1_ASM1330651v1	ftp://ftp.ncbi.nlm.nih.gov/genomes/all/GCF/013/306/515/GCF_013306515.1_ASM1330651v1
Ralstonia solanacearum	Ralstonia pseudosolanacearum		FJAT-1458	1	Bacteria;Proteobacteria;Betaproteobacteria	SAMN05392572	PRJNA329182	GCA_001887535.1	6.0599	66.7685	chromosome:NZ_CP016554.1/CP016554.1; plasmid plas1:NZ_CP016555.1/CP016555.1		2	5439	5178	2016-11-30T00:00:00Z	ftp://ftp.ncbi.nlm.nih.gov/genomes/all/GCA/001/887/535/GCA_001887535.1_ASM188753v1	ftp://ftp.ncbi.nlm.nih.gov/genomes/all/GCF/001/887/535/GCF_001887535.1_ASM188753v1
Ralstonia solanacearum	Ralstonia pseudosolanacearum		FJAT454_F50-1	1	Bacteria;Proteobacteria;Betaproteobacteria	SAMN15235522	PRJNA622642	GCA_014490805.1	6.0161	66.769	chromosome:NZ_CP060701.1/CP060701.1; plasmid Plas1:NZ_CP060702.1/CP060702.1		2	5376	5033	2020-09-08T00:00:00Z	ftp://ftp.ncbi.nlm.nih.gov/genomes/all/GCA/014/490/805/GCA_014490805.1_ASM1449080v1	ftp://ftp.ncbi.nlm.nih.gov/genomes/all/GCF/014/490/805/GCF_014490805.1_ASM1449080v1
Ralstonia solanacearum	Ralstonia pseudosolanacearum		YC40-M	1	Bacteria;Proteobacteria;Betaproteobacteria	SAMN04537371	PRJNA314427	GCA_001663415.1	5.75213	66.7005	chromosome:NZ_CP015850.1/CP015850.1; plasmid unnamed:NZ_CP015851.1/CP015851.1		2	5137	4922	2016-06-16T00:00:00Z	ftp://ftp.ncbi.nlm.nih.gov/genomes/all/GCA/001/663/415/GCA_001663415.1_ASM166341v1	ftp://ftp.ncbi.nlm.nih.gov/genomes/all/GCF/001/663/415/GCF_001663415.1_ASM166341v1
Ralstonia solanacearum	Ralstonia pseudosolanacearum		FQY_4	0.992	Bacteria;Proteobacteria;Betaproteobacteria	SAMN02603298	PRJNA182081	GCA_000348545.1	5.80525	66.792	chromosome:NC_020799.1/CP004012.1; plasmid megaplasmid:NC_021745.1/CP004013.1		2	5187	4974	2013-03-22T00:00:00Z	ftp://ftp.ncbi.nlm.nih.gov/genomes/all/GCA/000/348/545/GCA_000348545.1_ASM34854v1	ftp://ftp.ncbi.nlm.nih.gov/genomes/all/GCF/000/348/545/GCF_000348545.1_ASM34854v1
Ralstonia solanacearum	Ralstonia pseudosolanacearum		FJAT442_F50	1	Bacteria;Proteobacteria;Betaproteobacteria	SAMN14524008	PRJNA622642	GCA_013306275.1	5.68447	66.9697	chromosome:NZ_CP052080.1/CP052080.1; plasmid Plas1:NZ_CP052081.1/CP052081.1		2	5014	4799	2020-06-09T00:00:00Z	ftp://ftp.ncbi.nlm.nih.gov/genomes/all/GCA/013/306/275/GCA_013306275.1_ASM1330627v1	ftp://ftp.ncbi.nlm.nih.gov/genomes/all/GCF/013/306/275/GCF_013306275.1_ASM1330627v1
Ralstonia solanacearum	Ralstonia pseudosolanacearum		FJAT442_F1	1	Bacteria;Proteobacteria;Betaproteobacteria	SAMN14524007	PRJNA622642	GCA_013306295.1	5.68447	66.9697	chromosome:NZ_CP052082.1/CP052082.1; plasmid Plas1:NZ_CP052083.1/CP052083.1		2	5016	4806	2020-06-09T00:00:00Z	ftp://ftp.ncbi.nlm.nih.gov/genomes/all/GCA/013/306/295/GCA_013306295.1_ASM1330629v1	ftp://ftp.ncbi.nlm.nih.gov/genomes/all/GCF/013/306/295/GCF_013306295.1_ASM1330629v1
Ralstonia solanacearum	Ralstonia pseudosolanacearum		FJAT445_F50	1	Bacteria;Proteobacteria;Betaproteobacteria	SAMN14524010	PRJNA622642	GCA_013306235.1	5.68415	66.9697	chromosome:NZ_CP052076.1/CP052076.1; plasmid Plas1:NZ_CP052077.1/CP052077.1		2	5015	4772	2020-06-09T00:00:00Z	ftp://ftp.ncbi.nlm.nih.gov/genomes/all/GCA/013/306/235/GCA_013306235.1_ASM1330623v1	ftp://ftp.ncbi.nlm.nih.gov/genomes/all/GCF/013/306/235/GCF_013306235.1_ASM1330623v1
Ralstonia solanacearum	Ralstonia pseudosolanacearum		FJAT1452_F50	1	Bacteria;Proteobacteria;Betaproteobacteria	SAMN14523987	PRJNA622642	GCA_013306845.1	5.68447	66.9697	chromosome:NZ_CP052122.1/CP052122.1; plasmid Plas1:NZ_CP052123.1/CP052123.1		2	5016	4804	2020-06-09T00:00:00Z	ftp://ftp.ncbi.nlm.nih.gov/genomes/all/GCA/013/306/845/GCA_013306845.1_ASM1330684v1	ftp://ftp.ncbi.nlm.nih.gov/genomes/all/GCF/013/306/845/GCF_013306845.1_ASM1330684v1
Ralstonia solanacearum	Ralstonia pseudosolanacearum		FJAT1452_F1	1	Bacteria;Proteobacteria;Betaproteobacteria	SAMN14523986	PRJNA622642	GCA_013306875.1	5.68447	66.9697	chromosome:NZ_CP052124.1/CP052124.1; plasmid Plas1:NZ_CP052125.1/CP052125.1		2	5017	4804	2020-06-09T00:00:00Z	ftp://ftp.ncbi.nlm.nih.gov/genomes/all/GCA/013/306/875/GCA_013306875.1_ASM1330687v1	ftp://ftp.ncbi.nlm.nih.gov/genomes/all/GCF/013/306/875/GCF_013306875.1_ASM1330687v1
Ralstonia solanacearum	Ralstonia pseudosolanacearum		FJAT445_F1	1	Bacteria;Proteobacteria;Betaproteobacteria	SAMN14524009	PRJNA622642	GCA_013306255.1	5.68474	66.9697	chromosome:NZ_CP052078.1/CP052078.1; plasmid Plas1:NZ_CP052079.1/CP052079.1		2	5015	4806	2020-06-09T00:00:00Z	ftp://ftp.ncbi.nlm.nih.gov/genomes/all/GCA/013/306/255/GCA_013306255.1_ASM1330625v1	ftp://ftp.ncbi.nlm.nih.gov/genomes/all/GCF/013/306/255/GCF_013306255.1_ASM1330625v1
Ralstonia solanacearum	Ralstonia pseudosolanacearum		MAFF_241647	1	Bacteria;Proteobacteria;Betaproteobacteria	SAMD00250061	PRJDB10588	GCA_015098595.1	5.89858	66.8352	chromosome:AP024105.1; plasmid pMAFF241647:AP024106.1		2	5201	5167	2020-10-13T23:07:00Z	ftp://ftp.ncbi.nlm.nih.gov/genomes/all/GCA/015/098/595/GCA_015098595.1_ASM1509859v1
Excluding genome data
Organism Name(NCBI)	Species Name(determined in this study)	Subspecies Name	Strain		Organism Groups	BioSample	BioProject	Assembly	Size(Mb)	GC%	Replicons	WGS	Scaffolds	Genes	CDS	Release Date	GenBank FTP	RefSeq FTP
Ralstonia solanacearum	Ralstonia pseudosolanacearum		YC45	0.919	Bacteria;Proteobacteria;Betaproteobacteria	SAMN03765658	PRJNA286156	GCA_001267515.1	5.73291	67.0949	chromosome:CP011997.1; plasmid unnamed:CP011998.1		2	4917	4621	2015-08-14T00:00:00Z	ftp://ftp.ncbi.nlm.nih.gov/genomes/all/GCA/001/267/515/GCA_001267515.1_ASM126751v1
Ralstonia solanacearum	Ralstonia pseudosolanacearum		T110	0.782	Bacteria;Proteobacteria;Betaproteobacteria	SAMN07430705	PRJNA396777	GCA_003515465.1	5.64224	67.0646	chromosome:CP023012.1; plasmid unnamed:CP023013.1		2	4997	2819	2018-09-10T00:00:00Z	ftp://ftp.ncbi.nlm.nih.gov/genomes/all/GCA/003/515/465/GCA_003515465.1_ASM351546v1	ftp://ftp.ncbi.nlm.nih.gov/genomes/all/GCF/003/515/465/GCF_003515465.1_ASM351546v1
Ralstonia solanacearum	Ralstonia pseudosolanacearum		T25	0.935	Bacteria;Proteobacteria;Betaproteobacteria	SAMN07430696	PRJNA396777	GCA_003515305.1	5.71551	67	chromosome:CP023014.1; plasmid unnamed:CP023015.1		2	5035	4097	2018-09-10T00:00:00Z	ftp://ftp.ncbi.nlm.nih.gov/genomes/all/GCA/003/515/305/GCA_003515305.1_ASM351530v1	ftp://ftp.ncbi.nlm.nih.gov/genomes/all/GCF/003/515/305/GCF_003515305.1_ASM351530v1
Ralstonia solanacearum	Ralstonia solanacearum		CFBP_8695	0.831	Bacteria;Proteobacteria;Betaproteobacteria	SAMN13639769	PRJNA596809	GCA_009832805.1	5.11344	66.8064	chromosome:CP047138.1; plasmid unnamed:CP047139.1		2	4572	4204	2020-01-07T00:00:00Z	ftp://ftp.ncbi.nlm.nih.gov/genomes/all/GCA/009/832/805/GCA_009832805.1_ASM983280v1
Ralstonia solanacearum	Ralstonia solanacearum		CFBP_8697	0.823	Bacteria;Proteobacteria;Betaproteobacteria	SAMN13633964	PRJNA596668	GCA_009832785.1	4.89089	67.2358	chromosome:CP047136.1; plasmid unnamed:CP047137.1		2	4309	4025	2020-01-07T00:00:00Z	ftp://ftp.ncbi.nlm.nih.gov/genomes/all/GCA/009/832/785/GCA_009832785.1_ASM983278v1
Ralstonia solanacearum	Ralstonia syzygii		SL3022	0.935	Bacteria;Proteobacteria;Betaproteobacteria	SAMN07430686	PRJNA396777	GCA_003515385.1	5.60525	66.2363	chromosome:NZ_CP023016.1/CP023016.1; plasmid unnamed:NZ_CP023017.1/CP023017.1		2	4939	4338	2018-09-10T00:00:00Z	ftp://ftp.ncbi.nlm.nih.gov/genomes/all/GCA/003/515/385/GCA_003515385.1_ASM351538v1	ftp://ftp.ncbi.nlm.nih.gov/genomes/all/GCF/003/515/385/GCF_003515385.1_ASM351538v1
