# Supplementary material for: Comprehensive Analysis Reveals the Genetic and Pathogenic Diversity of Ralstonia solanacearum Species Complex and Benefits Its Taxonomic Classification
Source: Front Microbiol. 2022 May 6;13:854792. doi: 10.3389/fmicb.2022.854792 (PMC9121018; doi:10.3389/fmicb.2022.854792)
Supplement: Supplementary Table S2 — Distributions of the core, accessory, and unique genes in RSSC pangenome and sub-pangenome, with the group numbers in the core-genome, whole genome and pangenome trees. [file Table_2.XLSX]

## Sheet: Sheet3
		Pangenome of RSSC			Sub-pangenome			Groups
Species Name	Strain	core	ACC	uniq	accessory	core	unique	core-genome tree	whole-genome tree	pangenome tree
Ralstonia solanacearum	UA-1617	1263	3392	25	1506	3145	29	1	I	c
Ralstonia solanacearum	UA-1591	1260	3394	31	1512	3137	36	1	I	c
Ralstonia solanacearum	CIAT_078	1251	3446	131	1557	3118	153	1	I	c
Ralstonia solanacearum	Po82	1258	3456	1	1579	3135	1	1	I	c
Ralstonia solanacearum	CIP417_UW70	1263	3468	30	1580	3147	34	1	I	c
Ralstonia solanacearum	UW163	1262	3423	171	1530	3146	180	1	I	c
Ralstonia solanacearum	IBSBF1503	1261	3390	101	1492	3143	117	1	I	c
Ralstonia solanacearum	IBSBF_2571	1256	3461	21	1586	3127	25	1	I	c
Ralstonia solanacearum	UA-1609	1260	3176	16	1322	3113	17	1	I	c
Ralstonia solanacearum	UA-1579	1261	3181	6	1320	3119	9	1	I	c
Ralstonia solanacearum	UW72	1263	3245	63	1385	3122	64	1	I	c
Ralstonia solanacearum	UY031	1263	3390	6	1506	3147	6	1	I	c
Ralstonia solanacearum	RS_488	1261	3392	7	1509	3144	7	1	I	c
Ralstonia solanacearum	UA-1612	1249	3033	166	1209	3058	181	1	I	c
Ralstonia solanacearum	UA-1611	1255	3191	121	1325	3109	133	1	I	c
Ralstonia solanacearum	CRMRs218	1257	3078	150	1199	3128	158	1	I	c
Ralstonia solanacearum	UW251	1263	3209	252	1305	3140	279	1	I	c
Ralstonia solanacearum	SFC	1244	3240	143	1392	3092	143	1	I	c
Ralstonia solanacearum	IBSBF_2570	1239	3141	203	1347	3028	208	1	I	c
Ralstonia solanacearum	RS_489	1263	3219	176	1332	3142	184	1	I	c
Ralstonia solanacearum	Rs5	1259	2742	702	923	3029	751	1	I	c
Ralstonia solanacearum	CFBP2957	1172	1773	202	521	2394	232	1	I	c
Ralstonia syzygii	T51	1263	3399	22	1837	2816	31	2	II	b
Ralstonia syzygii	T11	1262	3418	49	1859	2814	56	2	II	b
Ralstonia syzygii	T95	1263	3479	3	1926	2815	4	2	II	b
Ralstonia syzygii	SL2064	1263	3477	10	1917	2816	17	2	II	b
Ralstonia syzygii	KACC_10722	1263	3476	1	1924	2815	1	2	II	b
Ralstonia syzygii	T82	1261	3421	9	1867	2814	10	2	II	b
Ralstonia syzygii	SL2312	1263	3431	9	1877	2814	12	2	II	b
Ralstonia syzygii	T101	1263	3433	15	1878	2816	17	2	II	b
Ralstonia syzygii	T12	1262	3479	86	1923	2805	99	2	II	b
Ralstonia syzygii	LLRS-1	1260	3325	302	1647	2804	436	2	II	b
Ralstonia syzygii	T98	1263	3506	5	1952	2816	6	2	II	b
Ralstonia syzygii	SL3175	1263	3509	2	1953	2816	5	2	II	b
Ralstonia syzygii	PSI07	1260	3331	195	1744	2802	240	2	II	b
Ralstonia syzygii	UGMSS_Db01	1256	3300	152	1731	2805	172	2	II	b
Ralstonia syzygii	NCPPB_3727	1258	3272	107	1714	2814	109	2	II	b
Ralstonia syzygii	NCPPB_3445	1229	2238	696	736	2680	747	2	II	b
Ralstonia syzygii	LMG_10661	1228	2220	385	698	2678	457	2	II	b
Ralstonia syzygii	NCPPB_3219	1251	2964	747	1340	2776	846	2	II	b
Ralstonia pseudosolanacearum	RUN2474	1259	3407	349	1428	3218	369	3	III	a
Ralstonia pseudosolanacearum	RUN2279	1260	3430	399	1454	3209	426	3	III	a
Ralstonia pseudosolanacearum	CMR15	1259	2915	702	826	3298	752	3	III	a
Ralstonia pseudosolanacearum	UW386	1254	2698	764	731	3175	810	3	III	c
Ralstonia pseudosolanacearum	SEPPX05	1259	3479	506	922	3795	527	3	III	c
Ralstonia pseudosolanacearum	Rs-10-244	1262	3494	205	916	3812	233	3	III	d
Ralstonia pseudosolanacearum	RS10	1244	3748	265	1214	3756	287	3	III	d
Ralstonia pseudosolanacearum	Rs-09-161	1262	3469	247	877	3845	256	3	III	a
Ralstonia pseudosolanacearum	RS_476	1263	3722	28	1130	3855	28	3	III	d
Ralstonia pseudosolanacearum	GMI1000	1263	3738	21	1148	3852	22	3	III	d
Ralstonia pseudosolanacearum	UW763	1263	3576	106	977	3846	122	3	III	d
Ralstonia pseudosolanacearum	MAFF_211479	1263	3835	0	1238	3860	0	3	III	d
Ralstonia pseudosolanacearum	MAFF_211479_1	1263	3838	2	1241	3860	2	3	III	d
Ralstonia pseudosolanacearum	MAFF_311693	1263	3615	215	1018	3848	227	3	III	d
Ralstonia pseudosolanacearum	MAFF_241648	1262	3796	83	1203	3855	83	3	III	d
Ralstonia pseudosolanacearum	MAFF_211491	1262	3686	3	1095	3853	3	3	III	d
Ralstonia pseudosolanacearum	RS	1262	3391	98	805	3847	99	3	III	a
Ralstonia pseudosolanacearum	B2	1263	3650	129	1049	3860	133	3	III	d
Ralstonia pseudosolanacearum	SL3755	1262	3679	34	1079	3860	36	3	III	d
Ralstonia pseudosolanacearum	SL2330	1261	3512	33	906	3866	34	3	III	d
Ralstonia pseudosolanacearum	HA4-1	1261	3766	103	1199	3818	113	3	III	d
Ralstonia pseudosolanacearum	362200	1262	3606	124	1001	3854	137	3	III	d
Ralstonia pseudosolanacearum	SY1	1263	3592	147	988	3851	163	3	III	d
Ralstonia pseudosolanacearum	RSCM	1262	3621	299	1071	3801	310	3	III	d
Ralstonia pseudosolanacearum	P824	1263	3572	96	984	3848	99	3	III	d
Ralstonia pseudosolanacearum	OE1-1	1263	3687	0	1096	3854	0	3	III	d
Ralstonia pseudosolanacearum	MAFF_301560	1263	3686	0	1100	3849	0	3	III	d
Ralstonia pseudosolanacearum	RS24	1263	3926	107	1323	3863	110	3	III	d
Ralstonia pseudosolanacearum	EP1	1263	3947	37	1317	3870	60	3	III	d
Ralstonia pseudosolanacearum	FJAT15353_F8	1263	3797	1	1185	3875	1	3	III	d
Ralstonia pseudosolanacearum	FJAT15353_F1	1263	3796	0	1183	3876	0	3	III	d
Ralstonia pseudosolanacearum	FJAT1303_F50	1263	3793	0	1180	3876	0	3	III	d
Ralstonia pseudosolanacearum	FJAT15353_F50	1263	3792	2	1179	3876	2	3	III	d
Ralstonia pseudosolanacearum	FJAT1303_F8	1263	3796	2	1186	3873	2	3	III	d
Ralstonia pseudosolanacearum	204	1263	3737	6	1128	3872	6	3	III	d
Ralstonia pseudosolanacearum	202	1263	3740	0	1128	3875	0	3	III	d
Ralstonia pseudosolanacearum	203	1263	3740	1	1128	3875	1	3	III	d
Ralstonia pseudosolanacearum	CQPS-1	1261	3855	62	1269	3840	69	3	III	d
Ralstonia pseudosolanacearum	FJAT15340_F1	1263	3622	0	1006	3879	0	3	III	d
Ralstonia pseudosolanacearum	FJAT15304_F1	1263	3622	0	1006	3879	0	3	III	d
Ralstonia pseudosolanacearum	FJAT15340_F6	1263	3622	3	1012	3873	3	3	III	d
Ralstonia pseudosolanacearum	FJAT15340_F50	1263	3629	1	1013	3879	1	3	III	d
Ralstonia pseudosolanacearum	FJAT15304_F6	1263	3621	1	1005	3879	1	3	III	d
Ralstonia pseudosolanacearum	FJAT15304_F50	1263	3626	1	1010	3879	1	3	III	d
Ralstonia pseudosolanacearum	FJAT1303_F1	1263	3606	20	992	3877	20	3	III	d
Ralstonia pseudosolanacearum	T523	1263	3575	98	954	3873	109	3	III	d
Ralstonia pseudosolanacearum	Rs_SY1	1257	3682	65	1090	3840	74	3	III	d
Ralstonia pseudosolanacearum	FJ1003	1262	3712	122	1088	3873	135	3	III	d
Ralstonia pseudosolanacearum	FJAT15244_F50	1263	3890	1	1283	3870	1	3	III	d
Ralstonia pseudosolanacearum	FJAT15244_F1	1263	3888	0	1282	3869	0	3	III	d
Ralstonia pseudosolanacearum	FJAT15244-F8	1262	3875	30	1273	3862	32	3	III	d
Ralstonia pseudosolanacearum	T78	1262	3958	135	1348	3869	138	3	III	d
Ralstonia pseudosolanacearum	SL3300	1263	3684	90	1076	3870	91	3	III	d
Ralstonia pseudosolanacearum	T117	1263	3648	55	1037	3874	55	3	III	d
Ralstonia pseudosolanacearum	SL3822	1262	3725	73	1109	3873	78	3	III	d
Ralstonia pseudosolanacearum	T60	1263	3898	6	1290	3869	8	3	III	d
Ralstonia pseudosolanacearum	SL3882	1263	3899	3	1294	3868	3	3	III	d
Ralstonia pseudosolanacearum	SL3730	1260	3648	23	1058	3843	30	3	III	d
Ralstonia pseudosolanacearum	SL2729	1263	3597	1	992	3866	3	3	III	d
Ralstonia pseudosolanacearum	T42	1256	3470	3	968	3758	3	3	III	d
Ralstonia pseudosolanacearum	SL3103	1262	3534	49	996	3798	51	3	III	d
Ralstonia pseudosolanacearum	KACC10709	1262	3492	52	962	3790	54	3	III	d
Ralstonia pseudosolanacearum	FJAT-91	1262	3790	7	1180	3872	7	3	III	d
Ralstonia pseudosolanacearum	FJAT91-F8	1262	3799	14	1191	3870	14	3	III	d
Ralstonia pseudosolanacearum	FJAT91_F50	1263	3787	0	1177	3873	0	3	III	d
Ralstonia pseudosolanacearum	FJAT91-F1	1263	3791	0	1181	3873	0	3	III	d
Ralstonia pseudosolanacearum	YQ	1263	3698	68	1117	3842	70	3	III	d
Ralstonia pseudosolanacearum	MAFF_211472	1262	3945	2	1345	3862	2	3	III	d
Ralstonia pseudosolanacearum	MAFF_211471	1262	3944	1	1344	3862	1	3	III	d
Ralstonia pseudosolanacearum	FJAT454_F1	1263	3947	1	1332	3878	1	3	III	d
Ralstonia pseudosolanacearum	FJAT448_F1	1263	3951	0	1334	3880	0	3	III	d
Ralstonia pseudosolanacearum	FJAT448_F50	1263	3961	2	1351	3872	3	3	III	d
Ralstonia pseudosolanacearum	FJAT1463_F1	1263	4004	1	1387	3880	1	3	III	d
Ralstonia pseudosolanacearum	FJAT1458_F1	1263	4001	0	1384	3880	0	3	III	d
Ralstonia pseudosolanacearum	FJAT15252_F50	1263	4002	0	1385	3880	0	3	III	d
Ralstonia pseudosolanacearum	FJAT1458_F50	1263	4002	0	1385	3880	0	3	III	d
Ralstonia pseudosolanacearum	FJAT15249_F50	1263	4004	1	1387	3880	1	3	III	d
Ralstonia pseudosolanacearum	FJAT1463_F50	1263	4004	0	1387	3880	0	3	III	d
Ralstonia pseudosolanacearum	FJAT15249_F1	1263	4001	1	1386	3878	1	3	III	d
Ralstonia pseudosolanacearum	FJAT15252_F1	1263	4004	0	1391	3876	0	3	III	d
Ralstonia pseudosolanacearum	FJAT-1458	1263	4011	6	1394	3877	9	3	III	d
Ralstonia pseudosolanacearum	FJAT454_F50-1	1260	3984	43	1389	3849	49	3	III	d
Ralstonia pseudosolanacearum	YC40-M	1251	3707	17	1213	3742	20	3	III	d
Ralstonia pseudosolanacearum	FQY_4	1257	3749	18	1168	3837	19	3	III	d
Ralstonia pseudosolanacearum	FJAT442_F50	1263	3604	0	990	3877	0	3	III	d
Ralstonia pseudosolanacearum	FJAT442_F1	1263	3604	1	990	3877	1	3	III	d
Ralstonia pseudosolanacearum	FJAT445_F50	1263	3612	8	1007	3868	8	3	III	d
Ralstonia pseudosolanacearum	FJAT1452_F50	1263	3602	0	988	3877	0	3	III	d
Ralstonia pseudosolanacearum	FJAT1452_F1	1263	3605	2	991	3877	2	3	III	d
Ralstonia pseudosolanacearum	FJAT445_F1	1263	3602	0	988	3877	0	3	III	d
Ralstonia pseudosolanacearum	MAFF_241647	1263	3716	67	1110	3866	70	3	III	d
