# Supplementary material for: Comprehensive Analysis Reveals the Genetic and Pathogenic Diversity of Ralstonia solanacearum Species Complex and Benefits Its Taxonomic Classification
Source: Front Microbiol. 2022 May 6;13:854792. doi: 10.3389/fmicb.2022.854792 (PMC9121018; doi:10.3389/fmicb.2022.854792)
Supplement: Supplementary Table S3 — Summary of VFs in RSSC pangenome. [file Table_3.XLSX]

## Sheet: Sheet1
vftype	core	accessory	unique
Acid resistance	3	3	1
Adherence	26	181	56
Adherence and invasion	1	0	0
Amino acid and purine metabolism	3	9	0
Anaerobic respiration	0	10	5
Antimicrobial activity	1	4	1
Antiphagocytosis	8	17	11
Autotransporter	0	2	3
Biofilm formation	1	15	0
Biosurfactant	1	0	1
Catabolism of cholesterol	1	0	0
Cell surface components	7	39	13
Chemotaxis and motility	0	4	2
Copper uptake	1	6	3
Efflux pump	0	29	9
Endotoxin	8	4	1
Enzyme	2	32	3
Fimbrial adherence determinants	1	7	0
Immune evasion	23	42	30
Intracellular survival	1	0	1
Invasion	4	56	10
Iron acquisition	0	1	0
Iron uptake	20	116	12
Lipid and fatty acid metabolism	3	2	2
Magnesium uptake	0	3	0
Manganese uptake	0	0	2
Motility	0	5	1
Motility & enhance binding to erythrocytes	0	2	0
Other adhesion-related proteins	0	12	1
Phagosome arresting	1	0	0
Quorum sensing	0	3	0
Regulation	11	82	12
Secreted proteins	4	7	2
Secretion system	19	718	356
Serum resistance	0	5	0
Serum resistance and immune evastion	2	0	1
Stress adaptation	4	14	2
Toxin	3	63	34
