# Supplementary material for: Comprehensive Analysis Reveals the Genetic and Pathogenic Diversity of Ralstonia solanacearum Species Complex and Benefits Its Taxonomic Classification
Source: Front Microbiol. 2022 May 6;13:854792. doi: 10.3389/fmicb.2022.854792 (PMC9121018; doi:10.3389/fmicb.2022.854792)
Supplement: Supplementary Table S4 — The ratio of non-synonymous to synonymous substitution rates (dN/dS) in the core and selected accessory genes of RSSC. [file Table_4.XLSX]

## Sheet: Sheet1
Pan type	gene family	dN/dS	annotation	COG_category	Description
core	aat	0.0760213	Leucyl/phenylalanyl-tRNA--protein transferase	O	Functions in the N-end rule pathway of protein degradation where it conjugates Leu, Phe and, less efficiently, Met from aminoacyl-tRNAs to the N-termini of proteins containing an N-terminal arginine or lysine	Leucyl/phenylalanyl-tRNA--protein transferase
core	accA	0.0760213	Acetyl-coenzyme A carboxylase carboxyl transferase subunit alpha	I	Component of the acetyl coenzyme A carboxylase (ACC) complex. First, biotin carboxylase catalyzes the carboxylation of biotin on its carrier protein (BCCP) and then the CO(2) group is transferred by the carboxyltransferase to acetyl-CoA to form malonyl-CoA	Acetyl-coenzyme A carboxylase carboxyl transferase subunit alpha
core	accC_1	0.0760213	Biotin carboxylase	I	Biotin carboxylase
core	accD	0.0507993	Acetyl-coenzyme A carboxylase carboxyl transferase subunit beta	I	Component of the acetyl coenzyme A carboxylase (ACC) complex. Biotin carboxylase (BC) catalyzes the carboxylation of biotin on its carrier protein (BCCP) and then the CO(2) group is transferred by the transcarboxylase to acetyl-CoA to form malonyl- CoA	Acetyl-coenzyme A carboxylase carboxyl transferase subunit beta
core	acdA	0.0300351	Acyl-CoA dehydrogenase	C	dehydrogenase	Acyl-CoA dehydrogenase
core	aceB	0.0501053	Malate synthase A	H	Belongs to the malate synthase family	Malate synthase A
core	aceE	0.101599	Pyruvate dehydrogenase E1 component	C	Component of the pyruvate dehydrogenase (PDH) complex, that catalyzes the overall conversion of pyruvate to acetyl-CoA and CO(2)	Pyruvate dehydrogenase E1 component
core	aceF	0.152398	Dihydrolipoyllysine-residue acetyltransferase component of pyruvate dehydrogenase complex	C	The pyruvate dehydrogenase complex catalyzes the overall conversion of pyruvate to acetyl-CoA and CO(2)	Dihydrolipoyllysine-residue acetyltransferase component of pyruvate dehydrogenase complex
core	acnA	0.0760213	Aconitate hydratase A	C	Catalyzes the isomerization of citrate to isocitrate via cis-aconitate	Aconitate hydratase A
core	acpP_2	0.025222	Acyl carrier protein	IQ	Carrier of the growing fatty acid chain in fatty acid biosynthesis	Acyl carrier protein
core	acpS	0.126821	Holo-[acyl-carrier-protein] synthase	I	Transfers the 4'-phosphopantetheine moiety from coenzyme A to a Ser of acyl-carrier-protein	Holo-[acyl-carrier-protein] synthase
core	acrA	0.126821	Multidrug efflux pump subunit AcrA	M	Belongs to the membrane fusion protein (MFP) (TC 8.A.1) family	Multidrug efflux pump subunit AcrA
core	acuI	0.152398	Acrylyl-CoA reductase AcuI	C	alcohol dehydrogenase	Acrylyl-CoA reductase AcuI
core	acyP	0.152398	Acylphosphatase	C	Belongs to the acylphosphatase family	Acylphosphatase
core	adiA	0.0200702	Biodegradative arginine decarboxylase	E	orn lys arg decarboxylase	Biodegradative arginine decarboxylase
core	adk	0.126821	Adenylate kinase	F	Catalyzes the reversible transfer of the terminal phosphate group between ATP and AMP. Plays an important role in cellular energy homeostasis and in adenine nucleotide metabolism	Adenylate kinase
core	adoK	0.101599	Adenosine kinase	G	PFAM PfkB domain protein	Adenosine kinase
core	ahcY	0.0300351	Adenosylhomocysteinase	H	May play a key role in the regulation of the intracellular concentration of adenosylhomocysteine	Adenosylhomocysteinase
core	ahpC	0.0760213	Alkyl hydroperoxide reductase C	O	alkyl hydroperoxide reductase	Alkyl hydroperoxide reductase C
core	ahpF	0.126821	Alkyl hydroperoxide reductase subunit F	C	alkyl hydroperoxide reductase	Alkyl hydroperoxide reductase subunit F
core	alaA	0.152398	Glutamate-pyruvate aminotransferase AlaA	E	PFAM aminotransferase class I and II	Glutamate-pyruvate aminotransferase AlaA
core	alc	0.126821	allantoicase	F	Belongs to the allantoicase family	allantoicase
core	ald1	0.101599	Long-chain-aldehyde dehydrogenase	C	belongs to the aldehyde dehydrogenase family	Long-chain-aldehyde dehydrogenase
core	algC	0.0760213	Phosphomannomutase/phosphoglucomutase	G	Phosphoglucomutase phosphomannomutase, alpha beta alpha domain II	Phosphomannomutase/phosphoglucomutase
core	alkA	0.152398	putative bifunctional transcriptional activator/DNA repair enzyme AlkA	K	AlkA N-terminal domain	putative bifunctional transcriptional activator/DNA repair enzyme AlkA
core	amiC	0.0401404	Aliphatic amidase expression-regulating protein	E	abc transporter	Aliphatic amidase expression-regulating protein
core	amn	0.0300351	AMP nucleosidase	F	Catalyzes the hydrolysis of the N-glycosidic bond of AMP to form adenine and ribose 5-phosphate. Involved in regulation of AMP concentrations	AMP nucleosidase
core	ampG	0.0760213	Protein AmpG	G	Major Facilitator	Protein AmpG
core	amtB	0.0760213	Ammonia channel	P	Ammonium transporter	Ammonia channel
core	apaG	0.0300351	Protein ApaG	P	PFAM ApaG domain protein	Protein ApaG
core	apaH	0.126821	Bis(5'-nucleosyl)-tetraphosphatase, symmetrical	T	Hydrolyzes diadenosine 5',5'''-P1,P4-tetraphosphate to yield ADP	Bis(5'-nucleosyl)-tetraphosphatase, symmetrical
core	apbC	0.0760213	Iron-sulfur cluster carrier protein	D	Binds and transfers iron-sulfur (Fe-S) clusters to target apoproteins. Can hydrolyze ATP	Iron-sulfur cluster carrier protein
core	apt	0.0760213	Adenine phosphoribosyltransferase	F	Catalyzes a salvage reaction resulting in the formation of AMP, that is energically less costly than de novo synthesis	Adenine phosphoribosyltransferase
core	arcB	0.101599	Delta(1)-pyrroline-2-carboxylate reductase	E	Ornithine cyclodeaminase/mu-crystallin family	Delta(1)-pyrroline-2-carboxylate reductase
core	argB	0.101599	Acetylglutamate kinase	F	Belongs to the acetylglutamate kinase family. ArgB subfamily	Acetylglutamate kinase
core	argC	0.101599	N-acetyl-gamma-glutamyl-phosphate reductase	E	Catalyzes the NADPH-dependent reduction of N-acetyl-5- glutamyl phosphate to yield N-acetyl-L-glutamate 5-semialdehyde	N-acetyl-gamma-glutamyl-phosphate reductase
core	argD	0.0401404	Acetylornithine aminotransferase	E	Aminotransferase	Acetylornithine aminotransferase
core	argE_1	0.152398	Acetylornithine deacetylase	E	Peptidase dimerisation domain	Acetylornithine deacetylase
core	argF	0.0760213	Ornithine carbamoyltransferase 1, anabolic	E	Reversibly catalyzes the transfer of the carbamoyl group from carbamoyl phosphate (CP) to the N(epsilon) atom of ornithine (ORN) to produce L-citrulline	Ornithine carbamoyltransferase 1, anabolic
core	argG	0.101599	Argininosuccinate synthase	E	Belongs to the argininosuccinate synthase family. Type	Argininosuccinate synthase
core	argH	0.126821	Argininosuccinate lyase	E	argininosuccinate lyase	Argininosuccinate lyase
core	argO_1	0.101599	Arginine exporter protein ArgO	S	PFAM Lysine exporter protein (LYSE YGGA)	Arginine exporter protein ArgO
core	argP_2	0.0760213	HTH-type transcriptional regulator ArgP	K	regulator	HTH-type transcriptional regulator ArgP
core	argS	0.152398	Arginine--tRNA ligase	J	Arginyl-tRNA synthetase	Arginine--tRNA ligase
core	arnA_2	0.0300351	Bifunctional polymyxin resistance protein ArnA	GM	Nad-dependent epimerase dehydratase	Bifunctional polymyxin resistance protein ArnA
core	arnB	0.152398	UDP-4-amino-4-deoxy-L-arabinose--oxoglutarate aminotransferase	E	Belongs to the DegT DnrJ EryC1 family	UDP-4-amino-4-deoxy-L-arabinose--oxoglutarate aminotransferase
core	arnC	0.126821	Undecaprenyl-phosphate 4-deoxy-4-formamido-L-arabinose transferase	M	Glycosyl transferase family 2	Undecaprenyl-phosphate 4-deoxy-4-formamido-L-arabinose transferase
core	arnD	0.152398	putative 4-deoxy-4-formamido-L-arabinose-phosphoundecaprenol deformylase ArnD	G	polysaccharide deacetylase	putative 4-deoxy-4-formamido-L-arabinose-phosphoundecaprenol deformylase ArnD
core	arnF	0.0760213	4-amino-4-deoxy-L-arabinose-phosphoundecaprenol flippase subunit ArnF	P	Small Multidrug Resistance protein	4-amino-4-deoxy-L-arabinose-phosphoundecaprenol flippase subunit ArnF
core	aroB	0.0760213	3-dehydroquinate synthase	E	Catalyzes the conversion of 3-deoxy-D-arabino- heptulosonate 7-phosphate (DAHP) to dehydroquinate (DHQ)	3-dehydroquinate synthase
core	aroC	0.0760213	Chorismate synthase	E	Catalyzes the anti-1,4-elimination of the C-3 phosphate and the C-6 proR hydrogen from 5-enolpyruvylshikimate-3-phosphate (EPSP) to yield chorismate, which is the branch point compound that serves as the starting substrate for the three terminal pathways of aromatic amino acid biosynthesis. This reaction introduces a second double bond into the aromatic ring system	Chorismate synthase
core	aroE_1	0.101599	Shikimate dehydrogenase (NADP(+))	E	Involved in the biosynthesis of the chorismate, which leads to the biosynthesis of aromatic amino acids. Catalyzes the reversible NADPH linked reduction of 3-dehydroshikimate (DHSA) to yield shikimate (SA)	Shikimate dehydrogenase (NADP(+))
core	aroG_1	0.0300351	Phospho-2-dehydro-3-deoxyheptonate aldolase, Phe-sensitive	E	Stereospecific condensation of phosphoenolpyruvate (PEP) and D-erythrose-4-phosphate (E4P) giving rise to 3-deoxy-D- arabino-heptulosonate-7-phosphate (DAHP)	Phospho-2-dehydro-3-deoxyheptonate aldolase, Phe-sensitive
core	aroK	0.101599	Shikimate kinase 1	F	Catalyzes the specific phosphorylation of the 3-hydroxyl group of shikimic acid using ATP as a cosubstrate	Shikimate kinase 1
core	aroQ_1	0.152398	3-dehydroquinate dehydratase	E	Catalyzes a trans-dehydration via an enolate intermediate	3-dehydroquinate dehydratase
core	ascD	0.126821	CDP-6-deoxy-L-threo-D-glycero-4-hexulose-3-dehydrase reductase	C	oxidoreductase FAD NAD(P)-binding domain protein	CDP-6-deoxy-L-threo-D-glycero-4-hexulose-3-dehydrase reductase
core	asd	0.101599	Aspartate-semialdehyde dehydrogenase	E	Catalyzes the NADPH-dependent formation of L-aspartate- semialdehyde (L-ASA) by the reductive dephosphorylation of L- aspartyl-4-phosphate	Aspartate-semialdehyde dehydrogenase
core	aspC_1	0.126821	Aspartate aminotransferase	E	PFAM aminotransferase class I and II	Aspartate aminotransferase
core	aspS	0.0507993	Aspartate--tRNA(Asp/Asn) ligase	J	Aspartyl-tRNA synthetase with relaxed tRNA specificity since it is able to aspartylate not only its cognate tRNA(Asp) but also tRNA(Asn). Reaction proceeds in two steps L-aspartate is first activated by ATP to form Asp-AMP and then transferred to the acceptor end of tRNA(Asp Asn)	Aspartate--tRNA(Asp/Asn) ligase
core	atm1	0.126821	ATM1-type heavy metal exporter	V	abc transporter	ATM1-type heavy metal exporter
core	atpA	0.0760213	ATP synthase subunit alpha	F	Produces ATP from ADP in the presence of a proton gradient across the membrane. The alpha chain is a regulatory subunit	ATP synthase subunit alpha
core	atpB	0.101599	ATP synthase subunit a	C	it plays a direct role in the translocation of protons across the membrane	ATP synthase subunit a
core	atpC_1	0.0760213	ATP synthase epsilon chain	C	Produces ATP from ADP in the presence of a proton gradient across the membrane	ATP synthase epsilon chain
core	atpD1	0.101599	ATP synthase subunit beta 1	F	Produces ATP from ADP in the presence of a proton gradient across the membrane. The catalytic sites are hosted primarily by the beta subunits	ATP synthase subunit beta 1
core	atpG	0.0401404	ATP synthase gamma chain	C	Produces ATP from ADP in the presence of a proton gradient across the membrane. The gamma chain is believed to be important in regulating ATPase activity and the flow of protons through the CF(0) complex	ATP synthase gamma chain
core	atpH_1	0.0507993	ATP synthase subunit c	C	F(1)F(0) ATP synthase produces ATP from ADP in the presence of a proton or sodium gradient. F-type ATPases consist of two structural domains, F(1) containing the extramembraneous catalytic core and F(0) containing the membrane proton channel, linked together by a central stalk and a peripheral stalk. During catalysis, ATP synthesis in the catalytic domain of F(1) is coupled via a rotary mechanism…	ATP synthase subunit c
core	atpH_2	0.126821	ATP synthase subunit delta	C	F(1)F(0) ATP synthase produces ATP from ADP in the presence of a proton or sodium gradient. F-type ATPases consist of two structural domains, F(1) containing the extramembraneous catalytic core and F(0) containing the membrane proton channel, linked together by a central stalk and a peripheral stalk. During catalysis, ATP synthesis in the catalytic domain of F(1) is coupled via a rotary mechanism…	ATP synthase subunit delta
core	aviRb	0.126821	23S rRNA (uridine(2479)-2'-O)-methyltransferase	J	trna rrna methyltransferase	23S rRNA (uridine(2479)-2'-O)-methyltransferase
core	bacA	0.0760213	Vitamin B12 transport ATP-binding protein BacA	S	abc transporter	Vitamin B12 transport ATP-binding protein BacA
core	baeR_2	0.0507993	Transcriptional regulatory protein BaeR	K	response regulator	Transcriptional regulatory protein BaeR
core	bamA	0.0507993	Outer membrane protein assembly factor BamA	M	Part of the outer membrane protein assembly complex, which is involved in assembly and insertion of beta-barrel proteins into the outer membrane	Outer membrane protein assembly factor BamA
core	bamB_1	0.152398	hypothetical protein	S	Tetratricopeptide repeat-like domain	hypothetical protein
core	bamD_1	0.101599	Outer membrane protein assembly factor BamD	M	Part of the outer membrane protein assembly complex, which is involved in assembly and insertion of beta-barrel proteins into the outer membrane	Outer membrane protein assembly factor BamD
core	bamD_2	0.101599	Outer membrane protein assembly factor BamD	D	Mediates coordination of peptidoglycan synthesis and outer membrane constriction during cell division	Outer membrane protein assembly factor BamD
core	bauA	0.126821	Beta-alanine--pyruvate aminotransferase	E	Belongs to the class-III pyridoxal-phosphate-dependent aminotransferase family	Beta-alanine--pyruvate aminotransferase
core	bauC_2	0.0760213	Putative 3-oxopropanoate dehydrogenase	C	methylmalonate-semialdehyde dehydrogenase	Putative 3-oxopropanoate dehydrogenase
core	bcp	0.152398	Peroxiredoxin Bcp	O	PFAM alkyl hydroperoxide reductase Thiol specific antioxidant Mal allergen	Peroxiredoxin Bcp
core	bdhA_1	0.0401404	D-beta-hydroxybutyrate dehydrogenase	IQ	Belongs to the short-chain dehydrogenases reductases (SDR) family	D-beta-hydroxybutyrate dehydrogenase
core	bdhA_2	0.101599	D-beta-hydroxybutyrate dehydrogenase	IQ	Belongs to the short-chain dehydrogenases reductases (SDR) family	D-beta-hydroxybutyrate dehydrogenase
core	benM_1	0.101599	HTH-type transcriptional regulator BenM	K	Transcriptional regulator	HTH-type transcriptional regulator BenM
core	bepA_2	0.152398	Beta-barrel assembly-enhancing protease	O	TPR repeat-containing protein	Beta-barrel assembly-enhancing protease
core	bfr	0.101599	Bacterioferritin	P	Iron-storage protein	Bacterioferritin
core	bioA_2	0.101599	putative aminotransferase	E	Belongs to the class-III pyridoxal-phosphate-dependent aminotransferase family	putative aminotransferase
core	bioB	0.152398	Biotin synthase	H	Catalyzes the conversion of dethiobiotin (DTB) to biotin by the insertion of a sulfur atom into dethiobiotin via a radical- based mechanism	Biotin synthase
core	bkdA	0.126821	3-methyl-2-oxobutanoate dehydrogenase subunit alpha	C	e1 component (alpha subunit)	3-methyl-2-oxobutanoate dehydrogenase subunit alpha
core	bkdB	0.17762	Lipoamide acyltransferase component of branched-chain alpha-keto acid dehydrogenase complex	C	Dihydrolipoamide acetyltransferase component of pyruvate dehydrogenase complex	Lipoamide acyltransferase component of branched-chain alpha-keto acid dehydrogenase complex
core	bolA	0.17762	DNA-binding transcriptional regulator BolA	T	Belongs to the BolA IbaG family	DNA-binding transcriptional regulator BolA
core	bprV_2	0.17762	Extracellular basic protease	M	Belongs to the peptidase S8 family	Extracellular basic protease
core	bpt	0.0760213	Aspartate/glutamate leucyltransferase	O	May conjugate Arg from its aminoacyl-tRNA to the N- termini of proteins containing an N-terminal aspartate or glutamate	Aspartate/glutamate leucyltransferase
core	braC_1	0.101599	Leucine-, isoleucine-, valine-, threonine-, and alanine-binding protein	E	amino acid	Leucine-, isoleucine-, valine-, threonine-, and alanine-binding protein
core	braC_2	0.17762	Leucine-, isoleucine-, valine-, threonine-, and alanine-binding protein	E	amino acid	Leucine-, isoleucine-, valine-, threonine-, and alanine-binding protein
core	braC_4	0.0401404	Leucine-, isoleucine-, valine-, threonine-, and alanine-binding protein	E	amino acid	Leucine-, isoleucine-, valine-, threonine-, and alanine-binding protein
core	btuD_1	0.101599	Vitamin B12 import ATP-binding protein BtuD	P	abc transporter	Vitamin B12 import ATP-binding protein BtuD
core	btuD_2	0.126821	Vitamin B12 import ATP-binding protein BtuD	P	Belongs to the ABC transporter superfamily	Vitamin B12 import ATP-binding protein BtuD
core	btuD_3	0.101599	Vitamin B12 import ATP-binding protein BtuD	P	abc transporter	Vitamin B12 import ATP-binding protein BtuD
core	btuF_2	0.152398	Vitamin B12-binding protein	P	Pfam Periplasmic binding protein	Vitamin B12-binding protein
core	caiA_1	0.152398	Putative acyl-CoA dehydrogenase FadE17	C	acyl-CoA dehydrogenase	Putative acyl-CoA dehydrogenase FadE17
core	can_1	0.0760213	Carbonic anhydrase 2	P	Reversible hydration of carbon dioxide	Carbonic anhydrase 2
core	carA_1	0.0760213	Carbamoyl-phosphate synthase small chain	F	Belongs to the CarA family	Carbamoyl-phosphate synthase small chain
core	carA_2	0.152398	Caffeate CoA-transferase	I	CoA transferase having broad substrate specificity for short-chain acyl-CoA thioesters with the activity decreasing when the length of the carboxylic acid chain exceeds four carbons	Caffeate CoA-transferase
core	cbbA	0.0760213	Fructose-bisphosphate aldolase	G	fructose-bisphosphate aldolase, class II, Calvin cycle subtype	Fructose-bisphosphate aldolase
core	cbiB	0.101599	Cobalamin biosynthesis protein CbiB	H	Converts cobyric acid to cobinamide by the addition of aminopropanol on the F carboxylic group	Cobalamin biosynthesis protein CbiB
core	cbl_1	0.0200702	HTH-type transcriptional regulator cbl	K	Transcriptional regulator	HTH-type transcriptional regulator cbl
core	cbl_2	0.0760213	HTH-type transcriptional regulator cbl	K	Transcriptional regulator	HTH-type transcriptional regulator cbl
core	ccoN1	0.0760213	Cbb3-type cytochrome c oxidase subunit CcoN1	C	Belongs to the heme-copper respiratory oxidase family	Cbb3-type cytochrome c oxidase subunit CcoN1
core	ccpA_1	0.0200702	Catabolite control protein A	K	regulator	Catabolite control protein A
core	ccs1	0.101599	Cytochrome c biogenesis protein Ccs1	O	cytochrome c biogenesis protein	Cytochrome c biogenesis protein Ccs1
core	ccsA	0.0760213	Cytochrome c biogenesis protein CcsA	O	Pfam Cytochrome C assembly protein	Cytochrome c biogenesis protein CcsA
core	cheB_1	0.152398	Chemotaxis response regulator protein-glutamate methylesterase	T	response regulator	Chemotaxis response regulator protein-glutamate methylesterase
core	cheB_2	0.101599	Chemotaxis response regulator protein-glutamate methylesterase	NT	catalyzes the demethylation of specific methylglutamate residues introduced into the chemoreceptors (methyl-accepting chemotaxis proteins) by CheR	Chemotaxis response regulator protein-glutamate methylesterase
core	cheY_1	0.126821	Chemotaxis protein CheY	T	Chemotaxis regulator that, when phosphorylated, interacts with the flagellar motor causing the flagella to spin clockwise which causes the cell to tumble	Chemotaxis protein CheY
core	cheY_2	0.0760213	Chemotaxis protein CheY	T	Chemotaxis regulator that, when phosphorylated, interacts with the flagellar motor causing the flagella to spin clockwise which causes the cell to tumble	Chemotaxis protein CheY
core	clcB_2	0.101599	Voltage-gated ClC-type chloride channel ClcB	P	chloride channel	Voltage-gated ClC-type chloride channel ClcB
core	clpA	0.00996491	ATP-dependent Clp protease ATP-binding subunit ClpA	O	Belongs to the ClpA ClpB family	ATP-dependent Clp protease ATP-binding subunit ClpA
core	clpB	0.0300351	Chaperone protein ClpB	O	Part of a stress-induced multi-chaperone system, it is involved in the recovery of the cell from heat-induced damage, in cooperation with DnaK, DnaJ and GrpE	Chaperone protein ClpB
core	clpP	0.025222	ATP-dependent Clp protease proteolytic subunit	O	Cleaves peptides in various proteins in a process that requires ATP hydrolysis. Has a chymotrypsin-like activity. Plays a major role in the degradation of misfolded proteins	ATP-dependent Clp protease proteolytic subunit
core	clpS	0.0507993	ATP-dependent Clp protease adapter protein ClpS	S	Involved in the modulation of the specificity of the ClpAP-mediated ATP-dependent protein degradation	ATP-dependent Clp protease adapter protein ClpS
core	clpX	0.025222	ATP-dependent Clp protease ATP-binding subunit ClpX	O	ATP-dependent specificity component of the Clp protease. It directs the protease to specific substrates. Can perform chaperone functions in the absence of ClpP	ATP-dependent Clp protease ATP-binding subunit ClpX
core	cmpB	0.17762	Bicarbonate transport system permease protein CmpB	P	abc transporter	Bicarbonate transport system permease protein CmpB
core	cmpD_1	0.101599	Bicarbonate transport ATP-binding protein CmpD	P	PFAM ABC transporter related	Bicarbonate transport ATP-binding protein CmpD
core	cmpD_2	0.0501053	Bicarbonate transport ATP-binding protein CmpD	P	abc transporter	Bicarbonate transport ATP-binding protein CmpD
core	cntI	0.126821	hypothetical protein	EG	EamA-like transporter family	hypothetical protein
core	coaBC	0.126821	Coenzyme A biosynthesis bifunctional protein CoaBC	H	Catalyzes two steps in the biosynthesis of coenzyme A. In the first step cysteine is conjugated to 4'-phosphopantothenate to form 4-phosphopantothenoylcysteine, in the latter compound is decarboxylated to form 4'-phosphopantotheine	Coenzyme A biosynthesis bifunctional protein CoaBC
core	coaD	0	Phosphopantetheine adenylyltransferase	F	Reversibly transfers an adenylyl group from ATP to 4'- phosphopantetheine, yielding dephospho-CoA (dPCoA) and pyrophosphate	Phosphopantetheine adenylyltransferase
core	cobB	0.126821	NAD-dependent protein deacylase	K	NAD-dependent lysine deacetylase and desuccinylase that specifically removes acetyl and succinyl groups on target proteins. Modulates the activities of several proteins which are inactive in their acylated form	NAD-dependent protein deacylase
core	cobO_1	0.0300351	Cobalamin adenosyltransferase	S	Adenosyltransferase	Cobalamin adenosyltransferase
core	cobQ	0.126821	Cobyric acid synthase	H	Catalyzes amidations at positions B, D, E, and G on adenosylcobyrinic A,C-diamide. NH(2) groups are provided by glutamine, and one molecule of ATP is hydrogenolyzed for each amidation	Cobyric acid synthase
core	cobU	0.126821	Bifunctional adenosylcobalamin biosynthesis protein CobU	H	Catalyzes ATP-dependent phosphorylation of adenosylcobinamide and addition of GMP to adenosylcobinamide phosphate	Bifunctional adenosylcobalamin biosynthesis protein CobU
core	codA	0.101599	Cytosine deaminase	F	cytosine deaminase	Cytosine deaminase
core	comM	0.126821	Competence protein ComM	O	magnesium chelatase	Competence protein ComM
core	corA_1	0.0760213	Magnesium transport protein CorA	P	Mediates influx of magnesium ions	Magnesium transport protein CorA
core	corA_2	0.101599	Cobalt/magnesium transport protein CorA	P	Mediates influx of magnesium ions	Cobalt/magnesium transport protein CorA
core	coxS	0.126821	Carbon monoxide dehydrogenase small chain	C	carbon monoxide dehydrogenase	Carbon monoxide dehydrogenase small chain
core	cph2	0.126821	putative signaling protein	T	Putative diguanylate phosphodiesterase	putative signaling protein
core	crcB	0.228419	Putative fluoride ion transporter CrcB	D	Important for reducing fluoride concentration in the cell, thus reducing its toxicity	Putative fluoride ion transporter CrcB
core	crtB	0.126821	All-trans-phytoene synthase	I	Phytoene synthase	All-trans-phytoene synthase
core	cspA_1	0.152398	Cold shock-like protein CspA	K	Cold shock protein	Cold shock-like protein CspA
core	cspD	0.228419	Cold shock-like protein CspD	K	Cold shock protein	Cold shock-like protein CspD
core	cstA	0.0300351	Peptide transporter CstA	T	Carbon starvation protein	Peptide transporter CstA
core	ctaA	0.101599	Heme A synthase	O	cytochrome oxidase assembly	Heme A synthase
core	ctaB	0.0760213	Protoheme IX farnesyltransferase	H	Converts heme B (protoheme IX) to heme O by substitution of the vinyl group on carbon 2 of heme B porphyrin ring with a hydroxyethyl farnesyl side group	Protoheme IX farnesyltransferase
core	ctaD	0.0300351	Cytochrome c oxidase subunit 1	C	Cytochrome c oxidase is the component of the respiratory chain that catalyzes the reduction of oxygen to water. Subunits 1- 3 form the functional core of the enzyme complex. CO I is the catalytic subunit of the enzyme. Electrons originating in cytochrome c are transferred via the copper A center of subunit 2 and heme A of subunit 1 to the bimetallic center formed by heme A3 and copper B	Cytochrome c oxidase subunit 1
core	ctaE	0.0200702	Cytochrome c oxidase subunit 3	C	Cytochrome c oxidase subunit III	Cytochrome c oxidase subunit 3
core	ctaG	0.152398	Cytochrome c oxidase assembly protein CtaG	O	Cytochrome C oxidase assembly protein ctag	Cytochrome c oxidase assembly protein CtaG
core	cutL	0.126821	Carbon monoxide dehydrogenase large chain	C	Aldehyde oxidase and xanthine dehydrogenase	Carbon monoxide dehydrogenase large chain
core	cutM	0.126821	Carbon monoxide dehydrogenase medium chain	C	Dehydrogenase	Carbon monoxide dehydrogenase medium chain
core	cvpA	0.101599	Colicin V production protein	S	colicin v production	Colicin V production protein
core	cyaY	0.17762	Iron-sulfur cluster assembly protein CyaY	P	Belongs to the frataxin family	Iron-sulfur cluster assembly protein CyaY
core	cynR_1	0.0300351	HTH-type transcriptional regulator CynR	K	Transcriptional regulator	HTH-type transcriptional regulator CynR
core	cynR_2	0.0507993	hypothetical protein	K	Transcriptional regulator	hypothetical protein
core	cyoB_1	0.126821	Cytochrome bo(3) ubiquinol oxidase subunit 1	C	Belongs to the heme-copper respiratory oxidase family	Cytochrome bo(3) ubiquinol oxidase subunit 1
core	cyoC_1	0.0760213	Cytochrome bo(3) ubiquinol oxidase subunit 3	C	cytochrome o ubiquinol oxidase (Subunit III)	Cytochrome bo(3) ubiquinol oxidase subunit 3
core	cysA_1	0.101599	Sulfate/thiosulfate import ATP-binding protein CysA	P	Part of the ABC transporter complex CysAWTP involved in sulfate thiosulfate import. Responsible for energy coupling to the transport system	Sulfate/thiosulfate import ATP-binding protein CysA
core	cysA_2	0.0401404	Sulfate/thiosulfate import ATP-binding protein CysA	P	ABC transporter	Sulfate/thiosulfate import ATP-binding protein CysA
core	cysD_1	0.0200702	Sulfate adenylyltransferase subunit 2	H	sulfate adenylyltransferase	Sulfate adenylyltransferase subunit 2
core	cysM	0.101599	Cysteine synthase B	E	Belongs to the cysteine synthase cystathionine beta- synthase family	Cysteine synthase B
core	cysS	0.126821	Cysteine--tRNA ligase	J	Belongs to the class-I aminoacyl-tRNA synthetase family	Cysteine--tRNA ligase
core	cysT	0.152398	Sulfate transport system permease protein CysT	P	sulfate ABC transporter, inner membrane subunit CysT	Sulfate transport system permease protein CysT
core	czcR	0.17762	Transcriptional activator protein CzcR	K	response regulator	Transcriptional activator protein CzcR
core	czcS	0.101599	Sensor protein CzcS	T	Member of a two-component regulatory system	Sensor protein CzcS
core	dacB	0.152398	D-alanyl-D-alanine carboxypeptidase DacB	M	D-alanyl-d-alanine carboxypeptidase	D-alanyl-D-alanine carboxypeptidase DacB
core	dadA_1	0.152398	D-amino acid dehydrogenase	C	D-amino acid dehydrogenase	D-amino acid dehydrogenase
core	dadA_2	0.126821	D-amino acid dehydrogenase	C	Oxidative deamination of D-amino acids	D-amino acid dehydrogenase
core	dapA_2	0.101599	4-hydroxy-tetrahydrodipicolinate synthase	E	Catalyzes the condensation of (S)-aspartate-beta- semialdehyde (S)-ASA and pyruvate to 4-hydroxy- tetrahydrodipicolinate (HTPA)	4-hydroxy-tetrahydrodipicolinate synthase
core	dapB	0.126821	4-hydroxy-tetrahydrodipicolinate reductase	E	Catalyzes the conversion of 4-hydroxy- tetrahydrodipicolinate (HTPA) to tetrahydrodipicolinate	4-hydroxy-tetrahydrodipicolinate reductase
core	dapD	0.152398	2,3,4,5-tetrahydropyridine-2,6-dicarboxylate N-succinyltransferase	E	Belongs to the transferase hexapeptide repeat family	2,3,4,5-tetrahydropyridine-2,6-dicarboxylate N-succinyltransferase
core	dapE_1	0.0501053	Succinyl-diaminopimelate desuccinylase	E	Catalyzes the hydrolysis of N-succinyl-L,L- diaminopimelic acid (SDAP), forming succinate and LL-2,6- diaminoheptanedioate (DAP), an intermediate involved in the bacterial biosynthesis of lysine and meso-diaminopimelic acid, an essential component of bacterial cell walls	Succinyl-diaminopimelate desuccinylase
core	dapF	0.101599	Diaminopimelate epimerase	E	Catalyzes the stereoinversion of LL-2,6- diaminoheptanedioate (L,L-DAP) to meso-diaminoheptanedioate (meso- DAP), a precursor of L-lysine and an essential component of the bacterial peptidoglycan	Diaminopimelate epimerase
core	dapH_1	0.0760213	2,3,4,5-tetrahydropyridine-2,6-dicarboxylate N-acetyltransferase	E	serine O-acetyltransferase	2,3,4,5-tetrahydropyridine-2,6-dicarboxylate N-acetyltransferase
core	dapH_2	0.101599	2,3,4,5-tetrahydropyridine-2,6-dicarboxylate N-acetyltransferase	S	Hexapeptide repeat of succinyl-transferase	2,3,4,5-tetrahydropyridine-2,6-dicarboxylate N-acetyltransferase
core	dapL	0.101599	LL-diaminopimelate aminotransferase	E	PFAM aminotransferase class I and II	LL-diaminopimelate aminotransferase
core	dat	0.152398	D-alanine aminotransferase	EH	PFAM aminotransferase, class IV	D-alanine aminotransferase
core	dcd	0.0200702	dCTP deaminase	F	Belongs to the dCTP deaminase family	dCTP deaminase
core	dctA2_2	0.101599	C4-dicarboxylate transport protein 2	C	Responsible for the transport of dicarboxylates such as succinate, fumarate, and malate	C4-dicarboxylate transport protein 2
core	dctB_1	0.152398	C4-dicarboxylate transport sensor protein DctB	T	PFAM ATP-binding region, ATPase domain protein	C4-dicarboxylate transport sensor protein DctB
core	dctD_1	0.0507993	C4-dicarboxylate transport transcriptional regulatory protein DctD	T	response regulator	C4-dicarboxylate transport transcriptional regulatory protein DctD
core	ddlB	0.0760213	D-alanine--D-alanine ligase B	F	Cell wall formation	D-alanine--D-alanine ligase B
core	ddpC	0.152398	putative D,D-dipeptide transport system permease protein DdpC	P	permease	putative D,D-dipeptide transport system permease protein DdpC
core	decR_1	0.025222	DNA-binding transcriptional activator DecR	K	PFAM regulatory protein AsnC Lrp family	DNA-binding transcriptional activator DecR
core	dedA	0.152398	Protein DedA	S	Pfam SNARE associated Golgi protein	Protein DedA
core	def1	0.126821	Peptide deformylase 1	J	Removes the formyl group from the N-terminal Met of newly synthesized proteins. Requires at least a dipeptide for an efficient rate of reaction. N-terminal L-methionine is a prerequisite for activity but the enzyme has broad specificity at other positions	Peptide deformylase 1
core	def	0.126821	Peptide deformylase	J	Removes the formyl group from the N-terminal Met of newly synthesized proteins. Requires at least a dipeptide for an efficient rate of reaction. N-terminal L-methionine is a prerequisite for activity but the enzyme has broad specificity at other positions	Peptide deformylase
core	degA	0.0760213	HTH-type transcriptional regulator DegA	K	Transcription regulator	HTH-type transcriptional regulator DegA
core	degP	0.101599	hypothetical protein	M	Belongs to the peptidase S1C family	hypothetical protein
core	degQ	0.101599	hypothetical protein	O	Belongs to the peptidase S1C family	hypothetical protein
core	der	0.0507993	GTPase Der	S	GTPase that plays an essential role in the late steps of ribosome biogenesis	GTPase Der
core	devR	0.0760213	DNA-binding transcriptional activator DevR/DosR	K	response regulator	DNA-binding transcriptional activator DevR/DosR
core	dgk	0.17762	hypothetical protein	F	deoxynucleoside kinase	hypothetical protein
core	dinB	0.101599	DNA polymerase IV	L	Poorly processive, error-prone DNA polymerase involved in untargeted mutagenesis. Copies undamaged DNA at stalled replication forks, which arise in vivo from mismatched or misaligned primer ends. These misaligned primers can be extended by PolIV. Exhibits no 3'-5' exonuclease (proofreading) activity. May be involved in translesional synthesis, in conjunction with the beta clamp from PolIII	DNA polymerase IV
core	dmdC_2	0.101599	3-methylmercaptopropionyl-CoA dehydrogenase	C	acyl-CoA dehydrogenase	3-methylmercaptopropionyl-CoA dehydrogenase
core	dmlR_11	0.0200702	HTH-type transcriptional regulator DmlR	K	Transcriptional regulator, LysR family	HTH-type transcriptional regulator DmlR
core	dmlR_5	0.202842	HTH-type transcriptional regulator DmlR	K	LysR substrate binding domain	HTH-type transcriptional regulator DmlR
core	dmlR_7	0.0300351	HTH-type transcriptional regulator DmlR	K	Transcriptional regulator	HTH-type transcriptional regulator DmlR
core	dnaA	0.101599	Chromosomal replication initiator protein DnaA	L	it binds specifically double-stranded DNA at a 9 bp consensus (dnaA box) 5'-TTATC CA A CA A-3'. DnaA binds to ATP and to acidic phospholipids	Chromosomal replication initiator protein DnaA
core	dnaE	0.101599	DNA polymerase III subunit alpha	L	DNA polymerase	DNA polymerase III subunit alpha
core	dnaJ	0.101599	Chaperone protein DnaJ	O	ATP binding to DnaK triggers the release of the substrate protein, thus completing the reaction cycle. Several rounds of ATP-dependent interactions between DnaJ, DnaK and GrpE are required for fully efficient folding. Also involved, together with DnaK and GrpE, in the DNA replication of plasmids through activation of initiation proteins	Chaperone protein DnaJ
core	dnaK_1	0.0401404	Chaperone protein DnaK	O	Heat shock 70 kDa protein	Chaperone protein DnaK
core	dnaN	0.0507993	Beta sliding clamp	L	Confers DNA tethering and processivity to DNA polymerases and other proteins. Acts as a clamp, forming a ring around DNA (a reaction catalyzed by the clamp-loading complex) which diffuses in an ATP-independent manner freely and bidirectionally along dsDNA. Initially characterized for its ability to contact the catalytic subunit of DNA polymerase III (Pol III), a complex, multichain enzyme respons…	Beta sliding clamp
core	dnaQ	0.126821	DNA polymerase III subunit epsilon	L	DNA polymerase III is a complex, multichain enzyme responsible for most of the replicative synthesis in bacteria. The epsilon subunit contain the editing function and is a proofreading 3'-5' exonuclease	DNA polymerase III subunit epsilon
core	dppA_3	0.101599	D-aminopeptidase	E	PFAM peptidase M55 D-aminopeptidase	D-aminopeptidase
core	dppC	0.101599	Dipeptide transport system permease protein DppC	P	permease	Dipeptide transport system permease protein DppC
core	dprE1	0.17762	Decaprenylphosphoryl-beta-D-ribose oxidase	C	PFAM FAD linked oxidase domain protein	Decaprenylphosphoryl-beta-D-ribose oxidase
core	dps2	0.025222	DNA protection during starvation protein 2	P	Belongs to the Dps family	DNA protection during starvation protein 2
core	dsbA	0.126821	Thiol:disulfide interchange protein DsbA	O	Thiol disulfide interchange protein	Thiol:disulfide interchange protein DsbA
core	dsbB_1	0.0507993	Disulfide bond formation protein B	C	Required for disulfide bond formation in some periplasmic proteins. Acts by oxidizing the DsbA protein	Disulfide bond formation protein B
core	dtd	0.101599	D-aminoacyl-tRNA deacylase	J	rejects L-amino acids rather than detecting D-amino acids in the active site. By recycling D-aminoacyl-tRNA to D-amino acids and free tRNA molecules, this enzyme counteracts the toxicity associated with the formation of D-aminoacyl-tRNA entities in vivo and helps enforce protein L-homochirality	D-aminoacyl-tRNA deacylase
core	dusA	0.126821	tRNA-dihydrouridine(20/20a) synthase	J	Catalyzes the synthesis of 5,6-dihydrouridine (D), a modified base found in the D-loop of most tRNAs, via the reduction of the C5-C6 double bond in target uridines. Specifically modifies U20 and U20a in tRNAs	tRNA-dihydrouridine(20/20a) synthase
core	dus	0.126821	putative tRNA-dihydrouridine synthase	H	Catalyzes the synthesis of 5,6-dihydrouridine (D), a modified base found in the D-loop of most tRNAs, via the reduction of the C5-C6 double bond in target uridines	putative tRNA-dihydrouridine synthase
core	dxr	0.101599	1-deoxy-D-xylulose 5-phosphate reductoisomerase	I	Catalyzes the NADP-dependent rearrangement and reduction of 1-deoxy-D-xylulose-5-phosphate (DXP) to 2-C-methyl-D-erythritol 4-phosphate (MEP)	1-deoxy-D-xylulose 5-phosphate reductoisomerase
core	dxs	0.0760213	1-deoxy-D-xylulose-5-phosphate synthase	H	Catalyzes the acyloin condensation reaction between C atoms 2 and 3 of pyruvate and glyceraldehyde 3-phosphate to yield 1-deoxy-D-xylulose-5-phosphate (DXP)	1-deoxy-D-xylulose-5-phosphate synthase
core	eamA_1	0.152398	putative amino-acid metabolite efflux pump	EG	EamA-like transporter family	putative amino-acid metabolite efflux pump
core	ecfA2	0.0401404	Energy-coupling factor transporter ATP-binding protein EcfA2	S	Abc transporter	Energy-coupling factor transporter ATP-binding protein EcfA2
core	ecfG	0.0760213	ECF RNA polymerase sigma factor EcfG	K	Belongs to the sigma-70 factor family. ECF subfamily	ECF RNA polymerase sigma factor EcfG
core	ectD	0.126821	hypothetical protein	Q	phytanoyl-CoA dioxygenase	hypothetical protein
core	eda	0.126821	KHG/KDPG aldolase	G	2-dehydro-3-deoxyphosphogluconate aldolase 4-hydroxy-2-oxoglutarate aldolase	KHG/KDPG aldolase
core	edd	0.101599	Phosphogluconate dehydratase	EG	Belongs to the IlvD Edd family	Phosphogluconate dehydratase
core	emrB_4	0.126821	Multidrug export protein EmrB	P	Major facilitator superfamily	Multidrug export protein EmrB
core	emrY_2	0.152398	putative multidrug resistance protein EmrY	EGP	Fungal trichothecene efflux pump (TRI12)	putative multidrug resistance protein EmrY
core	eno	0.0760213	Enolase	F	Catalyzes the reversible conversion of 2- phosphoglycerate into phosphoenolpyruvate. It is essential for the degradation of carbohydrates via glycolysis	Enolase
core	epsE	0.101599	hypothetical protein	NU	type II secretion system protein E	hypothetical protein
core	epsF_1	0.0300351	Type II secretion system protein F	NU	General secretion pathway protein F	Type II secretion system protein F
core	epsF_2	0.152398	Type II secretion system protein F	U	Type II secretion system	Type II secretion system protein F
core	epsL	0.101599	putative sugar transferase EpsL	M	transferase	putative sugar transferase EpsL
core	era	0.0760213	GTPase Era	M	An essential GTPase that binds both GDP and GTP, with rapid nucleotide exchange. Plays a role in 16S rRNA processing and 30S ribosomal subunit biogenesis and possibly also in cell cycle regulation and energy metabolism	GTPase Era
core	erpA	0.025222	Iron-sulfur cluster insertion protein ErpA	C	Required for insertion of 4Fe-4S clusters	Iron-sulfur cluster insertion protein ErpA
core	etfA	0.0300351	Electron transfer flavoprotein subunit alpha	C	Electron transfer flavoprotein	Electron transfer flavoprotein subunit alpha
core	etfB	0.101599	Electron transfer flavoprotein subunit beta	C	Electron transfer flavoprotein	Electron transfer flavoprotein subunit beta
core	ettA	0.0760213	Energy-dependent translational throttle protein EttA	S	abc transporter	Energy-dependent translational throttle protein EttA
core	exaE_1	0.0760213	Transcriptional activator protein ExaE	K	regulator	Transcriptional activator protein ExaE
core	exbD_1	0.0401404	Biopolymer transport protein ExbD	U	PFAM Biopolymer transport protein ExbD TolR	Biopolymer transport protein ExbD
core	exbD_2	0.0200702	Biopolymer transport protein ExbD	U	Pfam Biopolymer transport protein ExbD TolR	Biopolymer transport protein ExbD
core	exoA	0.0401404	Exodeoxyribonuclease	L	Exodeoxyribonuclease III	Exodeoxyribonuclease
core	fabF_1	0.0760213	3-oxoacyl-[acyl-carrier-protein] synthase 2	I	Catalyzes the condensation reaction of fatty acid synthesis by the addition to an acyl acceptor of two carbons from malonyl-ACP	3-oxoacyl-[acyl-carrier-protein] synthase 2
core	fabG_3	0.0760213	3-oxoacyl-[acyl-carrier-protein] reductase FabG	IQ	reductase	3-oxoacyl-[acyl-carrier-protein] reductase FabG
core	fabH	0.0760213	3-oxoacyl-[acyl-carrier-protein] synthase 3	I	Catalyzes the condensation reaction of fatty acid synthesis by the addition to an acyl acceptor of two carbons from malonyl-ACP. Catalyzes the first condensation reaction which initiates fatty acid synthesis and may therefore play a role in governing the total rate of fatty acid production. Possesses both acetoacetyl-ACP synthase and acetyl transacylase activities. Its substrate specificity deter…	3-oxoacyl-[acyl-carrier-protein] synthase 3
core	fabI	0.101599	Enoyl-[acyl-carrier-protein] reductase [NADH] FabI	I	Enoyl- acyl-carrier-protein reductase NADH	Enoyl-[acyl-carrier-protein] reductase [NADH] FabI
core	fabZ	0.101599	3-hydroxyacyl-[acyl-carrier-protein] dehydratase FabZ	I	Involved in unsaturated fatty acids biosynthesis. Catalyzes the dehydration of short chain beta-hydroxyacyl-ACPs and long chain saturated and unsaturated beta-hydroxyacyl-ACPs	3-hydroxyacyl-[acyl-carrier-protein] dehydratase FabZ
core	fadA_1	0.0760213	3-ketoacyl-CoA thiolase	I	Belongs to the thiolase family	3-ketoacyl-CoA thiolase
core	fadA_2	0.0507993	3-ketoacyl-CoA thiolase	I	Belongs to the thiolase family	3-ketoacyl-CoA thiolase
core	fadD_2	0.152398	Long-chain-fatty-acid--CoA ligase	IQ	Activates fatty acids by binding to coenzyme A	Long-chain-fatty-acid--CoA ligase
core	fbcH	0.0300351	Cytochrome b/c1	C	Component of the ubiquinol-cytochrome c reductase complex (complex III or cytochrome b-c1 complex), which is a respiratory chain that generates an electrochemical potential coupled to ATP synthesis	Cytochrome b/c1
core	fbp_1	0.0401404	Fructose-1,6-bisphosphatase class 1	G	D-fructose-1,6-bisphosphate 1-phosphohydrolase class 1	Fructose-1,6-bisphosphatase class 1
core	fbp_2	0.0760213	FK506-binding protein	G	peptidyl-prolyl cis-trans isomerase	FK506-binding protein
core	fdhB1	0.0760213	Formate dehydrogenase iron-sulfur subunit	C	formate dehydrogenase	Formate dehydrogenase iron-sulfur subunit
core	fdhD_1	0.101599	Sulfur carrier protein FdhD	C	Required for formate dehydrogenase (FDH) activity. Acts as a sulfur carrier protein that transfers sulfur from IscS to the molybdenum cofactor prior to its insertion into FDH	Sulfur carrier protein FdhD
core	fdx_1	0.101599	2Fe-2S ferredoxin	C	Ferredoxin, 2Fe-2S type, ISC system	2Fe-2S ferredoxin
core	fdx_2	0.101599	Ferredoxin	C	PFAM 4Fe-4S ferredoxin iron-sulfur binding domain protein	Ferredoxin
core	fdx4_1	0.0501053	Ferredoxin, 2Fe-2S	C	Ferredoxin	Ferredoxin, 2Fe-2S
core	feoB	0.101599	Fe(2+) transporter FeoB	P	Ferrous iron transport protein B	Fe(2+) transporter FeoB
core	ffh	0.0401404	Signal recognition particle protein	U	Involved in targeting and insertion of nascent membrane proteins into the cytoplasmic membrane. Binds to the hydrophobic signal sequence of the ribosome-nascent chain (RNC) as it emerges from the ribosomes. The SRP-RNC complex is then targeted to the cytoplasmic membrane where it interacts with the SRP receptor FtsY. Interaction with FtsY leads to the transfer of the RNC complex to the Sec transl…	Signal recognition particle protein
core	fhuA_2	0.126821	Ferrichrome outer membrane transporter/phage receptor	P	TonB dependent receptor	Ferrichrome outer membrane transporter/phage receptor
core	fis	0.0507993	DNA-binding protein Fis	KL	Belongs to the transcriptional regulatory Fis family	DNA-binding protein Fis
core	fkpB	0.0760213	FKBP-type 16 kDa peptidyl-prolyl cis-trans isomerase	G	peptidyl-prolyl cis-trans isomerase	FKBP-type 16 kDa peptidyl-prolyl cis-trans isomerase
core	fldP	0.101599	Flavodoxin FldP	S	flavodoxin nitric oxide synthase	Flavodoxin FldP
core	flgA	0.17762	hypothetical protein	N	Flagella basal body p-ring formation protein	hypothetical protein
core	flgB	0.152398	Flagellar basal body rod protein FlgB	N	Structural component of flagellum, the bacterial motility apparatus. Part of the rod structure of flagellar basal body	Flagellar basal body rod protein FlgB
core	flhA_1	0.0300351	S-(hydroxymethyl)glutathione dehydrogenase	C	Belongs to the zinc-containing alcohol dehydrogenase family. Class-III subfamily	S-(hydroxymethyl)glutathione dehydrogenase
core	fliP_2	0.101599	Flagellar biosynthetic protein FliP	U	Type III secretion system	Flagellar biosynthetic protein FliP
core	fmt	0.126821	Methionyl-tRNA formyltransferase	J	Attaches a formyl group to the free amino group of methionyl-tRNA(fMet). The formyl group appears to play a dual role in the initiator identity of N-formylmethionyl-tRNA by promoting its recognition by IF2 and preventing the misappropriation of this tRNA by the elongation apparatus	Methionyl-tRNA formyltransferase
core	fnr_1	0.0507993	Fumarate and nitrate reduction regulatory protein	K	Transcriptional regulator	Fumarate and nitrate reduction regulatory protein
core	folD	0.0401404	Bifunctional protein FolD protein	F	Catalyzes the oxidation of 5,10- methylenetetrahydrofolate to 5,10-methenyltetrahydrofolate and then the hydrolysis of 5,10-methenyltetrahydrofolate to 10- formyltetrahydrofolate	Bifunctional protein FolD protein
core	folE2	0.0760213	GTP cyclohydrolase FolE2	S	Converts GTP to 7,8-dihydroneopterin triphosphate	GTP cyclohydrolase FolE2
core	folK	0.101599	2-amino-4-hydroxy-6-hydroxymethyldihydropteridine pyrophosphokinase	H	2-amino-4-hydroxy-6-hydroxymethyldihydropteridine pyrophosphokinase	2-amino-4-hydroxy-6-hydroxymethyldihydropteridine pyrophosphokinase
core	fpr	0.025222	Ferredoxin--NADP reductase	C	ferredoxin--nadp reductase	Ferredoxin--NADP reductase
core	frr	0.101599	Ribosome-recycling factor	J	Responsible for the release of ribosomes from messenger RNA at the termination of protein biosynthesis. May increase the efficiency of translation by recycling ribosomes from one round of translation to another	Ribosome-recycling factor
core	ftsA_2	0.00996491	Cell division protein FtsA	D	Cell division protein that is involved in the assembly of the Z ring. May serve as a membrane anchor for the Z ring	Cell division protein FtsA
core	ftsB	0.101599	Cell division protein FtsB	D	Essential cell division protein. May link together the upstream cell division proteins, which are predominantly cytoplasmic, with the downstream cell division proteins, which are predominantly periplasmic	Cell division protein FtsB
core	ftsH_1	0.0760213	ATP-dependent zinc metalloprotease FtsH	O	Holliday junction DNA helicase ruvB N-terminus	ATP-dependent zinc metalloprotease FtsH
core	ftsL	0.126821	Cell division protein FtsL	D	Essential cell division protein. May link together the upstream cell division proteins, which are predominantly cytoplasmic, with the downstream cell division proteins, which are predominantly periplasmic	Cell division protein FtsL
core	ftsQ	0.126821	Cell division protein FtsQ	D	Essential cell division protein. May link together the upstream cell division proteins, which are predominantly cytoplasmic, with the downstream cell division proteins, which are predominantly periplasmic. May control correct divisome assembly	Cell division protein FtsQ
core	ftsW	0.0200702	putative peptidoglycan glycosyltransferase FtsW	D	Peptidoglycan polymerase that is essential for cell division	putative peptidoglycan glycosyltransferase FtsW
core	ftsY_1	0.126821	Signal recognition particle receptor FtsY	U	Involved in targeting and insertion of nascent membrane proteins into the cytoplasmic membrane. Acts as a receptor for the complex formed by the signal recognition particle (SRP) and the ribosome-nascent chain (RNC). Interaction with SRP-RNC leads to the transfer of the RNC complex to the Sec translocase for insertion into the membrane, the hydrolysis of GTP by both Ffh and FtsY, and the dissocia…	Signal recognition particle receptor FtsY
core	ftsZ	0.0507993	Cell division protein FtsZ	D	Essential cell division protein that forms a contractile ring structure (Z ring) at the future cell division site. The regulation of the ring assembly controls the timing and the location of cell division. One of the functions of the FtsZ ring is to recruit other cell division proteins to the septum to produce a new cell wall between the dividing cells. Binds GTP and shows GTPase activity	Cell division protein FtsZ
core	fur_1	0.025222	Ferric uptake regulation protein	K	Belongs to the Fur family	Ferric uptake regulation protein
core	fusA_1	0.152398	Elongation factor G	J	Catalyzes the GTP-dependent ribosomal translocation step during translation elongation. During this step, the ribosome changes from the pre-translocational (PRE) to the post- translocational (POST) state as the newly formed A-site-bound peptidyl-tRNA and P-site-bound deacylated tRNA move to the P and E sites, respectively. Catalyzes the coordinated movement of the two tRNA molecules, the mRNA and…	Elongation factor G
core	gabR_2	0.126821	HTH-type transcriptional regulatory protein GabR	K	aminotransferase class I and II	HTH-type transcriptional regulatory protein GabR
core	gapA	0.0760213	Glyceraldehyde-3-phosphate dehydrogenase A	C	Belongs to the glyceraldehyde-3-phosphate dehydrogenase family	Glyceraldehyde-3-phosphate dehydrogenase A
core	gatA	0.126821	Glutamyl-tRNA(Gln) amidotransferase subunit A	J	Allows the formation of correctly charged Gln-tRNA(Gln) through the transamidation of misacylated Glu-tRNA(Gln) in organisms which lack glutaminyl-tRNA synthetase. The reaction takes place in the presence of glutamine and ATP through an activated gamma-phospho-Glu-tRNA(Gln)	Glutamyl-tRNA(Gln) amidotransferase subunit A
core	gatB	0.101599	Aspartyl/glutamyl-tRNA(Asn/Gln) amidotransferase subunit B	J	Allows the formation of correctly charged Asn-tRNA(Asn) or Gln-tRNA(Gln) through the transamidation of misacylated Asp- tRNA(Asn) or Glu-tRNA(Gln) in organisms which lack either or both of asparaginyl-tRNA or glutaminyl-tRNA synthetases. The reaction takes place in the presence of glutamine and ATP through an activated phospho-Asp-tRNA(Asn) or phospho-Glu-tRNA(Gln)	Aspartyl/glutamyl-tRNA(Asn/Gln) amidotransferase subunit B
core	gcvP	0.126821	Glycine dehydrogenase (decarboxylating)	E	The glycine cleavage system catalyzes the degradation of glycine. The P protein binds the alpha-amino group of glycine through its pyridoxal phosphate cofactor	Glycine dehydrogenase (decarboxylating)
core	gcvT	0.126821	Aminomethyltransferase	E	The glycine cleavage system catalyzes the degradation of glycine	Aminomethyltransferase
core	gdhA	0.0760213	Glutamate dehydrogenase	C	Belongs to the Glu Leu Phe Val dehydrogenases family	Glutamate dehydrogenase
core	ghrB_2	0.0200702	Glyoxylate/hydroxypyruvate reductase B	C	D-isomer specific 2-hydroxyacid dehydrogenase	Glyoxylate/hydroxypyruvate reductase B
core	ghrB_3	0.152398	Glyoxylate/hydroxypyruvate reductase B	CH	D-isomer specific 2-hydroxyacid dehydrogenase	Glyoxylate/hydroxypyruvate reductase B
core	glk	0.101599	Glucokinase	F	belongs to the bacterial glucokinase family	Glucokinase
core	glmM	0.0507993	Phosphoglucosamine mutase	G	Catalyzes the conversion of glucosamine-6-phosphate to glucosamine-1-phosphate	Phosphoglucosamine mutase
core	glmS	0.0200702	Glutamine--fructose-6-phosphate aminotransferase [isomerizing]	M	Catalyzes the first step in hexosamine metabolism, converting fructose-6P into glucosamine-6P using glutamine as a nitrogen source	Glutamine--fructose-6-phosphate aminotransferase [isomerizing]
core	glmU	0.0760213	Bifunctional protein GlmU	M	Catalyzes the last two sequential reactions in the de novo biosynthetic pathway for UDP-N-acetylglucosamine (UDP- GlcNAc). The C-terminal domain catalyzes the transfer of acetyl group from acetyl coenzyme A to glucosamine-1-phosphate (GlcN-1-P) to produce N-acetylglucosamine-1-phosphate (GlcNAc-1-P), which is converted into UDP-GlcNAc by the transfer of uridine 5- monophosphate (from uridine 5-tr…	Bifunctional protein GlmU
core	glnB_2	0.0507993	Nitrogen regulatory protein P-II 1	K	Belongs to the P(II) protein family	Nitrogen regulatory protein P-II 1
core	glnD	0.126821	Bifunctional uridylyltransferase/uridylyl-removing enzyme	O	Modifies, by uridylylation and deuridylylation, the PII regulatory proteins (GlnB and homologs), in response to the nitrogen status of the cell that GlnD senses through the glutamine level. Under low glutamine levels, catalyzes the conversion of the PII proteins and UTP to PII-UMP and PPi, while under higher glutamine levels, GlnD hydrolyzes PII-UMP to PII and UMP (deuridylylation). Thus, control…	Bifunctional uridylyltransferase/uridylyl-removing enzyme
core	glnE	0.126821	Bifunctional glutamine synthetase adenylyltransferase/adenylyl-removing enzyme	H	Involved in the regulation of glutamine synthetase GlnA, a key enzyme in the process to assimilate ammonia. When cellular nitrogen levels are high, the C-terminal adenylyl transferase (AT) inactivates GlnA by covalent transfer of an adenylyl group from ATP to specific tyrosine residue of GlnA, thus reducing its activity. Conversely, when nitrogen levels are low, the N-terminal adenylyl removase (…	Bifunctional glutamine synthetase adenylyltransferase/adenylyl-removing enzyme
core	glnG	0.101599	DNA-binding transcriptional regulator NtrC	T	nitrogen regulation protein	DNA-binding transcriptional regulator NtrC
core	glnQ_4	0.0760213	Glutamine transport ATP-binding protein GlnQ	E	ABC transporter	Glutamine transport ATP-binding protein GlnQ
core	glnS	0.0401404	Glutamine--tRNA ligase	J	glutaminyl-tRNA synthetase	Glutamine--tRNA ligase
core	gloB_1	0.152398	Hydroxyacylglutathione hydrolase GloB	S	Thiolesterase that catalyzes the hydrolysis of S-D- lactoyl-glutathione to form glutathione and D-lactic acid	Hydroxyacylglutathione hydrolase GloB
core	gloC	0.101599	Hydroxyacylglutathione hydrolase GloC	S	PFAM beta-lactamase domain protein	Hydroxyacylglutathione hydrolase GloC
core	glpE_2	0.152398	hypothetical protein	P	Rhodanese Homology Domain	hypothetical protein
core	glpE	0.126821	Thiosulfate sulfurtransferase GlpE	P	PFAM Rhodanese domain protein	Thiosulfate sulfurtransferase GlpE
core	glpK	0.0401404	Glycerol kinase	F	Key enzyme in the regulation of glycerol uptake and metabolism. Catalyzes the phosphorylation of glycerol to yield sn- glycerol 3-phosphate	Glycerol kinase
core	glpR	0.0760213	Glycerol-3-phosphate regulon repressor	K	PFAM regulatory protein DeoR	Glycerol-3-phosphate regulon repressor
core	glsA	0.0760213	Thermolabile glutaminase	E	Belongs to the glutaminase family	Thermolabile glutaminase
core	gltA	0.0760213	Citrate synthase	C	Belongs to the citrate synthase family	Citrate synthase
core	gltB	0.0300351	Ferredoxin-dependent glutamate synthase 1	E	glutamate synthase	Ferredoxin-dependent glutamate synthase 1
core	gltD	0.126821	Glutamate synthase [NADPH] small chain	C	glutamate synthase	Glutamate synthase [NADPH] small chain
core	gltI_3	0.101599	Glutamate/aspartate import solute-binding protein	ET	PFAM extracellular solute-binding protein, family 3	Glutamate/aspartate import solute-binding protein
core	gltI_5	0.152398	Glutamate/aspartate import solute-binding protein	ET	PFAM extracellular solute-binding protein, family 3	Glutamate/aspartate import solute-binding protein
core	gltJ	0.0760213	hypothetical protein	P	TIGRFAM polar amino acid ABC transporter, inner membrane subunit	hypothetical protein
core	gltK	0.152398	Glutamate/aspartate import permease protein GltK	P	With GltJLPS and GadC for glutamate and GltJLP, DctA and DcuAB for aspartate is involved in the transport of glutamate and aspartate	Glutamate/aspartate import permease protein GltK
core	gltP	0.126821	Proton/glutamate-aspartate symporter	C	Belongs to the dicarboxylate amino acid cation symporter (DAACS) (TC 2.A.23) family	Proton/glutamate-aspartate symporter
core	gltX	0.0760213	Glutamate--tRNA ligase	J	Catalyzes the attachment of glutamate to tRNA(Glu) in a two-step reaction glutamate is first activated by ATP to form Glu-AMP and then transferred to the acceptor end of tRNA(Glu)	Glutamate--tRNA ligase
core	glyA1	0.0300351	Serine hydroxymethyltransferase 1	E	Catalyzes the reversible interconversion of serine and glycine with tetrahydrofolate (THF) serving as the one-carbon carrier. This reaction serves as the major source of one-carbon groups required for the biosynthesis of purines, thymidylate, methionine, and other important biomolecules. Also exhibits THF- independent aldolase activity toward beta-hydroxyamino acids, producing glycine and aldehyd…	Serine hydroxymethyltransferase 1
core	glyQ	0.0401404	Glycine--tRNA ligase alpha subunit	J	glycyl-tRNA synthetase alpha subunit	Glycine--tRNA ligase alpha subunit
core	glyS	0.152398	Glycine--tRNA ligase beta subunit	J	Glycyl-tRNA synthetase beta subunit	Glycine--tRNA ligase beta subunit
core	gmk	0.0200702	Guanylate kinase	F	Essential for recycling GMP and indirectly, cGMP	Guanylate kinase
core	gno_1	0.0200702	Gluconate 5-dehydrogenase	IQ	short-chain dehydrogenase	Gluconate 5-dehydrogenase
core	gno_2	0.126821	Gluconate 5-dehydrogenase	IQ	Involved in the nonphosphorylative, ketogenic oxidation of glucose and oxidizes gluconate to 5-ketogluconate	Gluconate 5-dehydrogenase
core	gntT	0.0300351	High-affinity gluconate transporter	EG	Gluconate	High-affinity gluconate transporter
core	gph	0.0760213	5'-nucleotidase	S	HAD-superfamily hydrolase, subfamily IA, variant 1	5'-nucleotidase
core	gpmA	0.101599	2,3-bisphosphoglycerate-dependent phosphoglycerate mutase	F	Belongs to the phosphoglycerate mutase family. BPG- dependent PGAM subfamily	2,3-bisphosphoglycerate-dependent phosphoglycerate mutase
core	gpsA	0.126821	Glycerol-3-phosphate dehydrogenase [NAD(P)+]	I	Glycerol-3-phosphate dehydrogenase	Glycerol-3-phosphate dehydrogenase [NAD(P)+]
core	gpt	0.152398	Xanthine phosphoribosyltransferase	F	phosphoribosyltransferase	Xanthine phosphoribosyltransferase
core	gpx1	0.152398	Hydroperoxy fatty acid reductase gpx1	O	Belongs to the glutathione peroxidase family	Hydroperoxy fatty acid reductase gpx1
core	greB	0.101599	Transcription elongation factor GreB	K	Necessary for efficient RNA polymerase transcription elongation past template-encoded arresting sites. The arresting sites in DNA have the property of trapping a certain fraction of elongating RNA polymerases that pass through, resulting in locked ternary complexes. Cleavage of the nascent transcript by cleavage factors such as GreA or GreB allows the resumption of elongation from the new 3'termi…	Transcription elongation factor GreB
core	group_10531	0.126821	hypothetical protein	S	Protein of unknown function (DUF721)	hypothetical protein
core	group_10538	0.0300351	hypothetical protein	F	Provides the precursors necessary for DNA synthesis. Catalyzes the biosynthesis of deoxyribonucleotides from the corresponding ribonucleotides	hypothetical protein
core	group_10579	0.101599	hypothetical protein	S	Belongs to the UPF0434 family	hypothetical protein
core	group_10590	0.101599	hypothetical protein	L	dna polymerase III (Chi subunit)	hypothetical protein
core	group_10627	0.152398	hypothetical protein	-	-	hypothetical protein
core	group_10642	0.0300351	hypothetical protein	T	Serine/threonine phosphatases, family 2C, catalytic domain	hypothetical protein
core	group_10659	0.0401404	hypothetical protein	M	Recycling of diacylglycerol produced during the turnover of membrane phospholipid	hypothetical protein
core	group_10661	0.126821	hypothetical protein	K	RNA polymerase	hypothetical protein
core	group_10662	0.0200702	hypothetical protein	I	Belongs to the CDP-alcohol phosphatidyltransferase class-I family	hypothetical protein
core	group_10674	0.0401404	Crotonobetainyl-CoA dehydrogenase	C	acyl-CoA dehydrogenase	Crotonobetainyl-CoA dehydrogenase
core	group_10709	0.0200702	hypothetical protein	K	helix_turn_helix, Lux Regulon	hypothetical protein
core	group_10729	0.101599	hypothetical protein	K	Winged helix DNA-binding domain	hypothetical protein
core	group_10731	0.101599	Outer membrane porin protein 32	M	PFAM porin Gram-negative type	Outer membrane porin protein 32
core	group_10775	0.0300351	hypothetical protein	T	PFAM PhoH family protein	hypothetical protein
core	group_10789	0.0760213	3-hydroxylaminophenol mutase	E	glutamine synthetase	3-hydroxylaminophenol mutase
core	group_10809	0.126821	hypothetical protein	M	4-amino-4-deoxy-L-arabinose transferase and related glycosyltransferases of PMT family	hypothetical protein
core	group_10818	0.101599	hypothetical protein	O	PFAM 20S proteasome, A and B subunits	hypothetical protein
core	group_10841	0.101599	hypothetical protein	I	PFAM PHB de-polymerase domain protein	hypothetical protein
core	group_10846	0.0760213	IS1595 family transposase ISSsu9	H	Key enzyme in folate metabolism. Catalyzes an essential reaction for de novo glycine and purine synthesis, and for DNA precursor synthesis	IS1595 family transposase ISSsu9
core	group_10937	0.0300351	hypothetical protein	O	PFAM band 7 protein	hypothetical protein
core	group_10941	0.152398	hypothetical protein	S	S4 domain	hypothetical protein
core	group_10955	0.126821	Sulfurtransferase	P	PFAM Rhodanese domain protein	Sulfurtransferase
core	group_10961	0.0507993	hypothetical protein	K	Belongs to the UPF0301 (AlgH) family	hypothetical protein
core	group_10997	0.0507993	hypothetical protein	M	Polymer-forming cytoskeletal	hypothetical protein
core	group_11002	0.0760213	hypothetical protein	L	Endonuclease Exonuclease phosphatase	hypothetical protein
core	group_11003	0.0760213	hypothetical protein	S	Protein of unknown function (DUF502)	hypothetical protein
core	group_11013	0.0401404	hypothetical protein	S	Adenosine specific kinase	hypothetical protein
core	group_11030	0.0760213	hypothetical protein	-	-	hypothetical protein
core	group_11036	0.0300351	hypothetical protein	Q	ABC transporter permease	hypothetical protein
core	group_11038	0.0760213	hypothetical protein	S	Catalyzes the formation of the isocyclic ring in chlorophyll biosynthesis. Mediates the cyclase reaction, which results in the formation of divinylprotochlorophyllide (Pchlide) characteristic of all chlorophylls from magnesium-protoporphyrin IX 13-monomethyl ester (MgPMME)	hypothetical protein
core	group_11039	0.0760213	hypothetical protein	S	Patatin-like phospholipase	hypothetical protein
core	group_11060	0.126821	hypothetical protein	H	Flavin containing amine oxidoreductase	hypothetical protein
core	group_11086	0.0760213	hypothetical protein	M	shape-determining protein MreC	hypothetical protein
core	group_11097	0.0507993	hypothetical protein	S	Selenoprotein, putative	hypothetical protein
core	group_11106	0.0507993	hypothetical protein	D	VirC1 protein	hypothetical protein
core	group_11132	0.101599	hypothetical protein	T	GGDEF domain containing protein	hypothetical protein
core	group_11221	0.0501053	hypothetical protein	S	Predicted integral membrane protein (DUF2282)	hypothetical protein
core	group_11248	0.0507993	hypothetical protein	S	Tir chaperone protein (CesT) family	hypothetical protein
core	group_11270	0.101599	hypothetical protein	E	Belongs to the binding-protein-dependent transport system permease family	hypothetical protein
core	group_1144	0.152398	Outer membrane porin protein	M	Gram-negative porin	Outer membrane porin protein
core	group_11652	0.0401404	hypothetical protein	E	PFAM extracellular solute-binding protein family 1	hypothetical protein
core	group_12748	0.0760213	putative protein	M	(Lipo)protein	putative protein
core	group_13386	0.0760213	hypothetical protein	P	PFAM binding-protein-dependent transport systems inner membrane component	hypothetical protein
core	group_13389	0.0760213	hypothetical protein	S	ybak prolyl-trna synthetase associated region	hypothetical protein
core	group_13406	0.0200702	hypothetical protein	U	UPF0056 inner membrane protein	hypothetical protein
core	group_13411	0.0760213	hypothetical protein	M	periplasmic protein TonB	hypothetical protein
core	group_13513	0.0507993	hypothetical protein	S	TIGRFAM phasin family protein	hypothetical protein
core	group_13518	0.101599	hypothetical protein	S	Protein of unknown function (DUF465)	hypothetical protein
core	group_13585	0.0760213	hypothetical protein	C	Cytochrome c class	hypothetical protein
core	group_13633	0.0760213	Peroxiredoxin	O	PFAM alkyl hydroperoxide reductase Thiol specific antioxidant Mal allergen	Peroxiredoxin
core	group_13663	0.0507993	hypothetical protein	S	SnoaL-like domain	hypothetical protein
core	group_13680	0.0507993	hypothetical protein	S	Dynamin family	hypothetical protein
core	group_13683	0.0507993	hypothetical protein	S	Protein of unknown function (DUF2909)	hypothetical protein
core	group_13685	0.101599	hypothetical protein	P	PFAM BFD domain protein 2Fe-2S -binding domain protein	hypothetical protein
core	group_13689	0.0507993	hypothetical protein	S	Protein of unknown function (DUF3567)	hypothetical protein
core	group_13724	0.0300351	hypothetical protein	M	Rod shape-determining protein MreD	hypothetical protein
core	group_1417	0.17762	hypothetical protein	L	PFAM Radical SAM domain protein	hypothetical protein
core	group_1667	0.228419	hypothetical protein	L	TIGRFAM phage SPO1 DNA polymerase-related protein	hypothetical protein
core	group_17323	0.0507993	hypothetical protein	M	Glycine zipper 2TM domain	hypothetical protein
core	group_17327	0.0507993	hypothetical protein	C	CBS domain containing protein	hypothetical protein
core	group_1780	0.17762	hypothetical protein	-	-	hypothetical protein
core	group_1803	0.126821	hypothetical protein	S	Bacterial protein of unknown function (Gcw_chp)	hypothetical protein
core	group_1804	0.101599	hypothetical protein	S	Bacterial protein of unknown function (Gcw_chp)	hypothetical protein
core	group_1975	0.152398	hypothetical protein	S	Predicted membrane protein (DUF2339)	hypothetical protein
core	group_1991	0.152398	hypothetical protein	NU	Type IV minor pilin ComP, DNA uptake sequence receptor	hypothetical protein
core	group_2153	0.202842	hypothetical protein	S	Protein of unknown function (DUF1175)	hypothetical protein
core	group_2350	0.101599	hypothetical protein	C	oxidoreductase	hypothetical protein
core	group_2385	0.17762	hypothetical protein	M	Interacts with outer membrane receptor proteins that carry out high-affinity binding and energy dependent uptake into the periplasmic space of specific substrates. It could act to transduce energy from the cytoplasmic membrane to specific energy- requiring processes in the outer membrane, resulting in the release into the periplasm of ligands bound by these outer membrane proteins	hypothetical protein
core	group_2612	0.202842	hypothetical protein	S	TPM domain	hypothetical protein
core	group_2656	0.202842	hypothetical protein	-	-	hypothetical protein
core	group_2668	0.126821	hypothetical protein	L	transposase	hypothetical protein
core	group_2735	0.152398	hypothetical protein	S	Evidence 4 Homologs of previously reported genes of	hypothetical protein
core	group_2762	0.17762	hypothetical protein	S	Belongs to the UPF0225 family	hypothetical protein
core	group_3008	0.152398	hypothetical protein	-	-	hypothetical protein
core	group_3016	0.202842	hypothetical protein	S	general secretion pathway protein	hypothetical protein
core	group_3074	0.152398	hypothetical protein	S	ABC transporter	hypothetical protein
core	group_3080	0.202842	hypothetical protein	S	carbon monoxide dehydrogenase	hypothetical protein
core	group_3102	0.152398	hypothetical protein	L	PFAM HhH-GPD family protein	hypothetical protein
core	group_3111	0.152398	hypothetical protein	P	rieske 2fe-2s	hypothetical protein
core	group_3277	0.126821	hypothetical protein	S	membrane	hypothetical protein
core	group_32911	0.0760213	hypothetical protein	U	MotA TolQ ExbB proton channel	hypothetical protein
core	group_32951	0.0507993	hypothetical protein	G	pts system fructose subfamily IIa component	hypothetical protein
core	group_3302	0.581907	hypothetical protein	-	-	hypothetical protein
core	group_3565	0.126821	hypothetical protein	E	Belongs to the UPF0758 family	hypothetical protein
core	group_3566	0.152398	hypothetical protein	S	Protein of unknown function (DUF3305)	hypothetical protein
core	group_3573	0.17762	hypothetical protein	P	Transporter associated domain	hypothetical protein
core	group_3580	0.0501053	Purine-binding protein	S	PFAM basic membrane lipoprotein	Purine-binding protein
core	group_3586	0.152398	hypothetical protein	P	Belongs to the binding-protein-dependent transport system permease family	hypothetical protein
core	group_3724	0.152398	hypothetical protein	S	Protein of unknown function (DUF2917)	hypothetical protein
core	group_3743	0.126821	hypothetical protein	GM	Nad-dependent epimerase dehydratase	hypothetical protein
core	group_3911	0.101599	hypothetical protein	L	Atp-dependent helicase	hypothetical protein
core	group_4071	0.126821	hypothetical protein	E	amino acid	hypothetical protein
core	group_4079	0.126821	hypothetical protein	L	DNA polymerase III is a complex, multichain enzyme responsible for most of the replicative synthesis in bacteria. The epsilon subunit contain the editing function and is a proofreading 3'-5' exonuclease	hypothetical protein
core	group_4085	0.126821	hypothetical protein	S	Uncharacterized protein conserved in bacteria (DUF2135)	hypothetical protein
core	group_4089	0.126821	hypothetical protein	-	-	hypothetical protein
core	group_4090	0.126821	hypothetical protein	S	Peptidase M61	hypothetical protein
core	group_4105	0.101599	hypothetical protein	NU	type 4 fimbrial pilin related transmembrane protein	hypothetical protein
core	group_4118	0.126821	hypothetical protein	S	HipA N-terminal domain	hypothetical protein
core	group_4144	0.17762	hypothetical protein	S	Belongs to the UPF0176 family	hypothetical protein
core	group_4150	0.126821	Adenine deaminase	F	Catalyzes the hydrolytic deamination of adenine to hypoxanthine. Plays an important role in the purine salvage pathway and in nitrogen catabolism	Adenine deaminase
core	group_4235	0.126821	3',5'-nucleoside bisphosphate phosphatase	S	SMART phosphoesterase PHP domain protein	3',5'-nucleoside bisphosphate phosphatase
core	group_4237	0.126821	putative protein	E	Evidence 3 Function proposed based on presence of conserved amino acid motif, structural feature or limited homology	putative protein
core	group_4253	0.152398	hypothetical protein	L	Helix-hairpin-helix motif	hypothetical protein
core	group_4283	0.17762	D-glycero-beta-D-manno-heptose-1,7-bisphosphate 7-phosphatase	E	D,D-heptose 1,7-bisphosphate phosphatase	D-glycero-beta-D-manno-heptose-1,7-bisphosphate 7-phosphatase
core	group_4299	0.126821	hypothetical protein	M	Belongs to the peptidase S41A family	hypothetical protein
core	group_4305	0.152398	D-beta-D-heptose 1-phosphate adenylyltransferase	H	Catalyzes the ADP transfer from ATP to D-glycero-beta-D- manno-heptose 1-phosphate, yielding ADP-D-glycero-beta-D-manno- heptose	D-beta-D-heptose 1-phosphate adenylyltransferase
core	group_4308	0.152398	putative enoyl-CoA hydratase echA12	I	Belongs to the enoyl-CoA hydratase isomerase family	putative enoyl-CoA hydratase echA12
core	group_4327	0.17762	putative protein	S	glyoxalase bleomycin resistance protein dioxygenase	putative protein
core	group_4376	0.101599	hypothetical protein	#N/A	#N/A	hypothetical protein
core	group_4377	0.126821	hypothetical protein	E	glyoxalase Bleomycin resistance protein	hypothetical protein
core	group_4402	0.17762	hypothetical protein	S	Bacterial type III secretion protein (HrpB2)	hypothetical protein
core	group_4437	0.17762	hypothetical protein	S	Protein of unknown function (DUF1345)	hypothetical protein
core	group_4472	0.126821	putative zinc protease	S	Belongs to the peptidase M16 family	putative zinc protease
core	group_4510	0.126821	hypothetical protein	O	(Urease) accessory	hypothetical protein
core	group_4675	0.126821	hypothetical protein	P	Sodium/hydrogen exchanger family	hypothetical protein
core	group_4687	0.126821	hypothetical protein	-	-	hypothetical protein
core	group_4696	0.17762	hypothetical protein	Q	PFAM Methyltransferase type 11	hypothetical protein
core	group_4699	0.17762	hypothetical protein	NU	pilus assembly protein PilP	hypothetical protein
core	group_4724	0.126821	putative FAD-linked oxidoreductase	C	PFAM FAD linked oxidase domain protein	putative FAD-linked oxidoreductase
core	group_4730	0.101599	hypothetical protein	-	-	hypothetical protein
core	group_4731	0.0760213	hypothetical protein	S	hydrolase	hypothetical protein
core	group_4740	0.152398	hypothetical protein	E	amino acid	hypothetical protein
core	group_4750	0.126821	hypothetical protein	D	Cobyrinic acid ac-diamide synthase	hypothetical protein
core	group_4780	0.101599	hypothetical protein	S	4-carboxymuconolactone decarboxylase	hypothetical protein
core	group_4788	0.126821	hypothetical protein	S	Belongs to the binding-protein-dependent transport system permease family	hypothetical protein
core	group_4815	0.126821	hypothetical protein	S	Las17-binding protein actin regulator	hypothetical protein
core	group_4817	0.17762	hypothetical protein	-	-	hypothetical protein
core	group_4821	0.126821	hypothetical protein	S	UPF0761 membrane protein	hypothetical protein
core	group_4829	0.152398	hypothetical protein	P	PFAM binding-protein-dependent transport systems inner membrane component	hypothetical protein
core	group_4852	0.152398	HTH-type transcriptional regulator DmlR	K	regulator	HTH-type transcriptional regulator DmlR
core	group_4854	0.126821	hypothetical protein	S	PFAM ATPase associated with various cellular activities, AAA_5	hypothetical protein
core	group_4886	0.202842	hypothetical protein	-	-	hypothetical protein
core	group_4891	0.101599	hypothetical protein	S	PFAM Patatin	hypothetical protein
core	group_4898	0.152398	hypothetical protein	J	Acetyltransferase (GNAT) domain	hypothetical protein
core	group_4953	0.101599	hypothetical protein	S	Domain of unknown function (DUF4337)	hypothetical protein
core	group_4963	0.126821	hypothetical protein	M	receptor	hypothetical protein
core	group_4975	0.17762	hypothetical protein	S	Peptidase C39	hypothetical protein
core	group_4981	0.126821	hypothetical protein	S	Belongs to the pirin family	hypothetical protein
core	group_4982	0.228419	hypothetical protein	S	Protein of unknown function (DUF2970)	hypothetical protein
core	group_5013	0.152398	hypothetical protein	-	-	hypothetical protein
core	group_5017	0.152398	hypothetical protein	K	Belongs to the Fur family	hypothetical protein
core	group_5068	0.101599	Dodecin	S	Dodecin	Dodecin
core	group_5108	0.126821	Putative lipoprotein/NMB1164	M	Curli production assembly transport component CsgG	Putative lipoprotein/NMB1164
core	group_5216	0.126821	hypothetical protein	P	Nitrate ABC transporter substrate-binding protein	hypothetical protein
core	group_5235	0.152398	hypothetical protein	S	PFAM conserved	hypothetical protein
core	group_5315	0.101599	hypothetical protein	M	Glycine zipper 2TM domain	hypothetical protein
core	group_5477	0.126821	hypothetical protein	S	Repeat of Unknown Function (DUF347)	hypothetical protein
core	group_5485	0.126821	hypothetical protein	S	Putative quorum-sensing-regulated virulence factor	hypothetical protein
core	group_5490	0.101599	hypothetical protein	S	PFAM glutathione-dependent formaldehyde-activating GFA	hypothetical protein
core	group_5505	0.17762	hypothetical protein	U	general secretion pathway protein	hypothetical protein
core	group_5506	0.126821	hypothetical protein	NU	General secretion pathway protein I	hypothetical protein
core	group_5530	0.101599	hypothetical protein	P	CBS domain containing protein	hypothetical protein
core	group_5536	0.0501053	putative FAD-linked oxidoreductase	C	PFAM FAD linked oxidase domain protein	putative FAD-linked oxidoreductase
core	group_5546	0.17762	hypothetical protein	S	Protein of unknown function (DUF3313)	hypothetical protein
core	group_5549	0.126821	hypothetical protein	K	Protein of unknown function (DUF3579)	hypothetical protein
core	group_5559	0.17762	hypothetical protein	S	Uncharacterized ACR, COG1430	hypothetical protein
core	group_5573	0.101599	hypothetical protein	J	(Lipo)protein	hypothetical protein
core	group_5593	0.152398	hypothetical protein	-	-	hypothetical protein
core	group_5596	0.126821	hypothetical protein	C	Metallo-beta-lactamase superfamily	hypothetical protein
core	group_5599	0.101599	hypothetical protein	S	glycosyl transferase family 2	hypothetical protein
core	group_5606	0.0501053	hypothetical protein	S	Protein of unknown function (DUF969)	hypothetical protein
core	group_5620	0.126821	hypothetical protein	C	succinate dehydrogenase	hypothetical protein
core	group_5688	0.228419	Ferredoxin 1	C	Ferredoxins are iron-sulfur proteins that transfer electrons in a wide variety of metabolic reactions	Ferredoxin 1
core	group_5700	0.101599	hypothetical protein	-	-	hypothetical protein
core	group_5763	0.126821	Cyclic di-GMP phosphodiesterase	T	Domain of unknown function (DUF3391)	Cyclic di-GMP phosphodiesterase
core	group_5780	0.126821	hypothetical protein	CNU	Protein involved in meta-pathway of phenol degradation	hypothetical protein
core	group_5781	0.152398	hypothetical protein	M	glycosyl transferase family 2	hypothetical protein
core	group_5789	0.126821	putative zinc protease	S	Peptidase M16	putative zinc protease
core	group_5793	0.101599	hypothetical protein	O	OsmC-like protein	hypothetical protein
core	group_5831	0.126821	hypothetical protein	T	Histidine kinase	hypothetical protein
core	group_5945	0.152398	hypothetical protein	U	type III secretion apparatus lipoprotein, YscJ HrcJ family	hypothetical protein
core	group_5946	0.101599	hypothetical protein	#N/A	#N/A	hypothetical protein
core	group_6198	0.101599	hypothetical protein	S	2-Nitropropane dioxygenase	hypothetical protein
core	group_6634	0.126821	hypothetical protein	E	abc transporter	hypothetical protein
core	group_6635	0.101599	hypothetical protein	E	Belongs to the binding-protein-dependent transport system permease family	hypothetical protein
core	group_6650	0.17762	hypothetical protein	S	oxidation protein	hypothetical protein
core	group_6651	0.101599	hypothetical protein	S	DsrE/DsrF-like family	hypothetical protein
core	group_6662	0.101599	hypothetical protein	U	General secretion pathway	hypothetical protein
core	group_6664	0.101599	hypothetical protein	S	Tripartite tricarboxylate transporter family receptor	hypothetical protein
core	group_6671	0.152398	hypothetical protein	NU	Assembly	hypothetical protein
core	group_6680	0.152398	hypothetical protein	P	PFAM extracellular solute-binding protein family 1	hypothetical protein
core	group_6681	0.0760213	hypothetical protein	P	Bacterial extracellular solute-binding protein	hypothetical protein
core	group_6687	0.126821	hypothetical protein	S	Iron-binding zinc finger CDGSH type	hypothetical protein
core	group_6695	0.101599	Peroxiredoxin	O	PFAM alkyl hydroperoxide reductase Thiol specific antioxidant Mal allergen	Peroxiredoxin
core	group_6714	0.101599	putative protein	S	Glyoxalase/Bleomycin resistance protein/Dioxygenase superfamily	putative protein
core	group_6732	0.0401404	hypothetical protein	K	PFAM Helix-turn-helix, type 11 domain protein	hypothetical protein
core	group_6739	0.101599	hypothetical protein	S	Rhomboid family	hypothetical protein
core	group_6744	0.126821	Putative transport protein	S	AI-2E family transporter	Putative transport protein
core	group_6758	0.152398	hypothetical protein	C	luciferase	hypothetical protein
core	group_6760	0.101599	hypothetical protein	I	fatty acid desaturase	hypothetical protein
core	group_6761	0.0760213	hypothetical protein	P	Belongs to the binding-protein-dependent transport system permease family	hypothetical protein
core	group_6816	0.126821	hypothetical protein	K	PFAM regulatory protein TetR	hypothetical protein
core	group_6831	0.126821	hypothetical protein	S	Haem-degrading	hypothetical protein
core	group_6844	0.126821	hypothetical protein	-	-	hypothetical protein
core	group_6846	0.0401404	hypothetical protein	Q	PFAM Methyltransferase type 11	hypothetical protein
core	group_6848	0.101599	hypothetical protein	S	Acetyltransferase (GNAT) domain	hypothetical protein
core	group_6849	0.152398	hypothetical protein	T	phosphohistidine phosphatase	hypothetical protein
core	group_6852	0.152398	hypothetical protein	S	membrane	hypothetical protein
core	group_6856	0.101599	Electron transfer flavoprotein-ubiquinone oxidoreductase	C	electron transfer flavoprotein-ubiquinone oxidoreductase	Electron transfer flavoprotein-ubiquinone oxidoreductase
core	group_6872	0.152398	hypothetical protein	E	phosphoserine phosphatase	hypothetical protein
core	group_6884	0.152398	hypothetical protein	Q	PFAM thioesterase superfamily protein	hypothetical protein
core	group_6932	0.126821	2-haloalkanoic acid dehalogenase	S	Haloacid dehalogenase, type II	2-haloalkanoic acid dehalogenase
core	group_6933	0.0300351	hypothetical protein	T	Belongs to the universal stress protein A family	hypothetical protein
core	group_6994	0.101599	hypothetical protein	S	Domain of unknown function (DUF1841)	hypothetical protein
core	group_7003	0.126821	hypothetical protein	P	membrane protein, TerC	hypothetical protein
core	group_7041	0.152398	hypothetical protein	S	membrane	hypothetical protein
core	group_7082	0.101599	hypothetical protein	S	Protein of unknown function (DUF971)	hypothetical protein
core	group_7114	0.152398	hypothetical protein	S	Electron transport protein SCO1 SenC	hypothetical protein
core	group_7116	0.101599	hypothetical protein	S	signal sequence binding	hypothetical protein
core	group_7120	0.152398	hypothetical protein	S	Alpha beta	hypothetical protein
core	group_7121	0.0300351	hypothetical protein	S	Belongs to the UPF0250 family	hypothetical protein
core	group_7122	0.152398	hypothetical protein	S	response to toxic substance	hypothetical protein
core	group_7141	0.152398	hypothetical protein	-	-	hypothetical protein
core	group_7145	0.152398	hypothetical protein	O	Glutathione S-transferase	hypothetical protein
core	group_7152	0.152398	hypothetical protein	S	Putative membrane peptidase family (DUF2324)	hypothetical protein
core	group_7194	0.126821	hypothetical protein	K	Transcriptional regulator	hypothetical protein
core	group_7256	0.0760213	hypothetical protein	P	Major facilitator superfamily	hypothetical protein
core	group_7294	0.101599	hypothetical protein	I	Fatty acid hydroxylase superfamily	hypothetical protein
core	group_7296	0.101599	hypothetical protein	S	PFAM beta-lactamase domain protein	hypothetical protein
core	group_7514	0.0300351	hypothetical protein	S	Putative neutral zinc metallopeptidase	hypothetical protein
core	group_7602	0.0760213	hypothetical protein	-	-	hypothetical protein
core	group_7604	0.0501053	putative acyl-CoA thioester hydrolase	I	Thioesterase superfamily protein	putative acyl-CoA thioester hydrolase
core	group_8282	0.152398	hypothetical protein	-	-	hypothetical protein
core	group_8295	0.152398	hypothetical protein	U	general secretion pathway protein	hypothetical protein
core	group_8318	0.0760213	Deoxyguanosinetriphosphate triphosphohydrolase-like protein	F	Belongs to the dGTPase family. Type 2 subfamily	Deoxyguanosinetriphosphate triphosphohydrolase-like protein
core	group_8324	0.126821	hypothetical protein	S	membrane	hypothetical protein
core	group_8333	0.0760213	hypothetical protein	-	-	hypothetical protein
core	group_8358	0.152398	hypothetical protein	T	cheY-homologous receiver domain	hypothetical protein
core	group_8359	0.152398	hypothetical protein	C	NADP transhydrogenase	hypothetical protein
core	group_8368	0.152398	hypothetical protein	S	Mannose-6-phosphate isomerase	hypothetical protein
core	group_8378	0.101599	hypothetical protein	S	Belongs to the UPF0234 family	hypothetical protein
core	group_8383	0.126821	Superoxide dismutase [Fe]	C	Destroys radicals which are normally produced within the cells and which are toxic to biological systems	Superoxide dismutase [Fe]
core	group_8410	0.101599	hypothetical protein	H	PFAM HemY domain protein	hypothetical protein
core	group_8446	0.101599	putative transcriptional regulatory protein	K	transcriptional regulatory protein	putative transcriptional regulatory protein
core	group_8451	0.126821	hypothetical protein	S	Belongs to the binding-protein-dependent transport system permease family	hypothetical protein
core	group_8452	0.126821	hypothetical protein	S	Protein of unknown function (DUF979)	hypothetical protein
core	group_8454	0.101599	hypothetical protein	S	domain protein	hypothetical protein
core	group_8478	0.0760213	hypothetical protein	S	Protein of unknown function (DUF2863)	hypothetical protein
core	group_8485	0.0760213	hypothetical protein	K	TRANSCRIPTIONal	hypothetical protein
core	group_8486	0.0401404	hypothetical protein	O	aspartyl asparaginyl beta-hydroxylase	hypothetical protein
core	group_8508	0.101599	hypothetical protein	S	Protein of unknown function (DUF1488)	hypothetical protein
core	group_8519	0.101599	hypothetical protein	S	Polyhydroxyalkanoate synthesis repressor PhaR	hypothetical protein
core	group_8527	0.126821	putative parvulin-type peptidyl-prolyl cis-trans isomerase	M	peptidylprolyl isomerase	putative parvulin-type peptidyl-prolyl cis-trans isomerase
core	group_8534	0.152398	hypothetical protein	S	Transport and Golgi organisation 2	hypothetical protein
core	group_8535	0.101599	hypothetical protein	L	dna polymerase iii	hypothetical protein
core	group_8550	0.101599	hypothetical protein	H	synthase	hypothetical protein
core	group_8557	0.101599	hypothetical protein	-	-	hypothetical protein
core	group_8563	0.126821	hypothetical protein	M	Belongs to the skp family	hypothetical protein
core	group_8579	0.0760213	hypothetical protein	P	phosphate transport regulator	hypothetical protein
core	group_8626	0.101599	hypothetical protein	-	-	hypothetical protein
core	group_8637	0.101599	hypothetical protein	S	ATPase associated with various cellular activities, AAA_5	hypothetical protein
core	group_8707	0.126821	hypothetical protein	S	Rhamnosyltran rhamnosyltransferase family protein	hypothetical protein
core	group_8720	0.152398	hypothetical protein	S	Zinc-finger domain	hypothetical protein
core	group_8732	0.0300351	hypothetical protein	C	FAD linked oxidase domain protein	hypothetical protein
core	group_8737	0.101599	hypothetical protein	IQ	acyl carrier protein	hypothetical protein
core	group_8767	0.0760213	hypothetical protein	T	Histidine kinase	hypothetical protein
core	group_8810	0.025222	hypothetical protein	S	Plasmid encoded RepA protein	hypothetical protein
core	group_8828	0.0401404	hypothetical protein	I	Thioesterase superfamily protein	hypothetical protein
core	group_8833	0.17762	hypothetical protein	-	-	hypothetical protein
core	group_8992	0.0300351	hypothetical protein	FG	Histidine triad (HIT) protein	hypothetical protein
core	group_9033	0.152398	hypothetical protein	-	-	hypothetical protein
core	group_9070	0.101599	hypothetical protein	S	Domain of unknown function (DUF1840)	hypothetical protein
core	group_9279	0.101599	hypothetical protein	C	cytochrome c oxidase, cbb3-type, subunit II	hypothetical protein
core	group_9293	0.101599	hypothetical protein	O	HflC and HflK could encode or regulate a protease	hypothetical protein
core	group_9686	0.152398	hypothetical protein	S	Belongs to the binding-protein-dependent transport system permease family	hypothetical protein
core	grxC	0.101599	Glutaredoxin 3	O	Has a glutathione-disulfide oxidoreductase activity in the presence of NADPH and glutathione reductase. Reduces low molecular weight disulfides and proteins	Glutaredoxin 3
core	grxD	0.0300351	Glutaredoxin 4	C	Belongs to the glutaredoxin family. Monothiol subfamily	Glutaredoxin 4
core	gshB	0.0760213	Glutathione synthetase	H	Belongs to the prokaryotic GSH synthase family	Glutathione synthetase
core	gsiA	0.0401404	Glutathione import ATP-binding protein GsiA	P	Belongs to the ABC transporter superfamily	Glutathione import ATP-binding protein GsiA
core	gsiB_1	0.126821	Glutathione-binding protein GsiB	E	transporter	Glutathione-binding protein GsiB
core	gsiC	0.101599	Glutathione transport system permease protein GsiC	P	PFAM binding-protein-dependent transport systems inner membrane component	Glutathione transport system permease protein GsiC
core	gsiD	0.0760213	Glutathione transport system permease protein GsiD	EP	PFAM binding-protein-dependent transport systems inner membrane component	Glutathione transport system permease protein GsiD
core	gstB_2	0.0501053	Glutathione S-transferase GstB	O	Glutathione S-transferase	Glutathione S-transferase GstB
core	gtaB_1	0.0760213	UTP--glucose-1-phosphate uridylyltransferase	M	UTP-glucose-1-phosphate uridylyltransferase	UTP--glucose-1-phosphate uridylyltransferase
core	guaB_1	0.00996491	Inosine-5'-monophosphate dehydrogenase	F	Catalyzes the conversion of inosine 5'-phosphate (IMP) to xanthosine 5'-phosphate (XMP), the first committed and rate- limiting step in the de novo synthesis of guanine nucleotides, and therefore plays an important role in the regulation of cell growth	Inosine-5'-monophosphate dehydrogenase
core	gudD_1	0.126821	Glucarate dehydratase	M	Belongs to the mandelate racemase muconate lactonizing enzyme family	Glucarate dehydratase
core	gyrB	0.0507993	DNA gyrase subunit B	L	A type II topoisomerase that negatively supercoils closed circular double-stranded (ds) DNA in an ATP-dependent manner to modulate DNA topology and maintain chromosomes in an underwound state. Negative supercoiling favors strand separation, and DNA replication, transcription, recombination and repair, all of which involve strand separation. Also able to catalyze the interconversion of other topol…	DNA gyrase subunit B
core	hbpA	0.152398	hypothetical protein	E	PFAM extracellular solute-binding protein, family 5	hypothetical protein
core	hdfR_1	0.152398	hypothetical protein	K	Transcriptional regulator	hypothetical protein
core	hemA	0.0200702	Glutamyl-tRNA reductase	H	Catalyzes the NADPH-dependent reduction of glutamyl- tRNA(Glu) to glutamate 1-semialdehyde (GSA)	Glutamyl-tRNA reductase
core	hemB	0.126821	Delta-aminolevulinic acid dehydratase	H	Belongs to the ALAD family	Delta-aminolevulinic acid dehydratase
core	hemE	0.0760213	Uroporphyrinogen decarboxylase	H	Catalyzes the decarboxylation of four acetate groups of uroporphyrinogen-III to yield coproporphyrinogen-III	Uroporphyrinogen decarboxylase
core	hemF	0.126821	Oxygen-dependent coproporphyrinogen-III oxidase	H	Involved in the heme biosynthesis. Catalyzes the aerobic oxidative decarboxylation of propionate groups of rings A and B of coproporphyrinogen-III to yield the vinyl groups in protoporphyrinogen-IX	Oxygen-dependent coproporphyrinogen-III oxidase
core	hemH	0.0760213	Ferrochelatase	H	Catalyzes the ferrous insertion into protoporphyrin IX	Ferrochelatase
core	hemL	0.0300351	Glutamate-1-semialdehyde 2,1-aminomutase	H	Aminotransferase	Glutamate-1-semialdehyde 2,1-aminomutase
core	hemN_2	0.152398	Oxygen-independent coproporphyrinogen-III oxidase-like protein	H	Involved in the biosynthesis of porphyrin-containing compound	Oxygen-independent coproporphyrinogen-III oxidase-like protein
core	hexR_1	0.101599	HTH-type transcriptional regulator HexR	K	Transcriptional regulator	HTH-type transcriptional regulator HexR
core	hflC	0.0760213	Modulator of FtsH protease HflC	O	HflC and HflK could regulate a protease	Modulator of FtsH protease HflC
core	hflX	0.0760213	GTPase HflX	S	GTPase that associates with the 50S ribosomal subunit and may have a role during protein synthesis or ribosome biogenesis	GTPase HflX
core	hfq	0.0507993	RNA-binding protein Hfq	J	RNA chaperone that binds small regulatory RNA (sRNAs) and mRNAs to facilitate mRNA translational regulation in response to envelope stress, environmental stress and changes in metabolite concentrations. Also binds with high specificity to tRNAs	RNA-binding protein Hfq
core	hipO_1	0.101599	Hippurate hydrolase	S	amidohydrolase	Hippurate hydrolase
core	hisA	0.101599	1-(5-phosphoribosyl)-5-[(5-phosphoribosylamino)methylideneamino] imidazole-4-carboxamide isomerase	E	1-(5-phosphoribosyl)-5- (5-phosphoribosylamino)methylideneamino imidazole-4-carboxamide isomerase	1-(5-phosphoribosyl)-5-[(5-phosphoribosylamino)methylideneamino] imidazole-4-carboxamide isomerase
core	hisB	0.0507993	Histidine biosynthesis bifunctional protein HisB	E	imidazoleglycerol-phosphate dehydratase	Histidine biosynthesis bifunctional protein HisB
core	hisC_2	0.0300351	Histidinol-phosphate aminotransferase	K	Regulatory protein GntR HTH	Histidinol-phosphate aminotransferase
core	hisC2	0.0760213	Histidinol-phosphate aminotransferase 2	E	Belongs to the class-II pyridoxal-phosphate-dependent aminotransferase family. Histidinol-phosphate aminotransferase subfamily	Histidinol-phosphate aminotransferase 2
core	hisD	0.0300351	Histidinol dehydrogenase	E	Catalyzes the sequential NAD-dependent oxidations of L- histidinol to L-histidinaldehyde and then to L-histidine	Histidinol dehydrogenase
core	hisF	0.0507993	Imidazole glycerol phosphate synthase subunit HisF	E	IGPS catalyzes the conversion of PRFAR and glutamine to IGP, AICAR and glutamate. The HisF subunit catalyzes the cyclization activity that produces IGP and AICAR from PRFAR using the ammonia provided by the HisH subunit	Imidazole glycerol phosphate synthase subunit HisF
core	hisG	0.101599	ATP phosphoribosyltransferase	F	Catalyzes the condensation of ATP and 5-phosphoribose 1- diphosphate to form N'-(5'-phosphoribosyl)-ATP (PR-ATP). Has a crucial role in the pathway because the rate of histidine biosynthesis seems to be controlled primarily by regulation of HisG enzymatic activity	ATP phosphoribosyltransferase
core	hisH	0.152398	hypothetical protein	U	UPF0056 inner membrane protein	hypothetical protein
core	hisI	0.101599	Phosphoribosyl-AMP cyclohydrolase	E	Catalyzes the hydrolysis of the adenine ring of phosphoribosyl-AMP	Phosphoribosyl-AMP cyclohydrolase
core	hisS	0.101599	Histidine--tRNA ligase	J	histidyl-tRNA synthetase	Histidine--tRNA ligase
core	hisZ	0.0760213	ATP phosphoribosyltransferase regulatory subunit	E	Required for the first step of histidine biosynthesis. May allow the feedback regulation of ATP phosphoribosyltransferase activity by histidine	ATP phosphoribosyltransferase regulatory subunit
core	hldD	0.0501053	ADP-L-glycero-D-manno-heptose-6-epimerase	F	Catalyzes the interconversion between ADP-D-glycero- beta-D-manno-heptose and ADP-L-glycero-beta-D-manno-heptose via an epimerization at carbon 6 of the heptose	ADP-L-glycero-D-manno-heptose-6-epimerase
core	hmgA	0.0501053	Homogentisate 1,2-dioxygenase	Q	Involved in the catabolism of homogentisate (2,5- dihydroxyphenylacetate or 2,5-OH-PhAc), a central intermediate in the degradation of phenylalanine and tyrosine. Catalyzes the oxidative ring cleavage of the aromatic ring of homogentisate to yield maleylacetoacetate	Homogentisate 1,2-dioxygenase
core	holA	0.101599	DNA polymerase III subunit delta	L	DNA polymerase III delta subunit	DNA polymerase III subunit delta
core	hom	0.0760213	Homoserine dehydrogenase	E	homoserine dehydrogenase	Homoserine dehydrogenase
core	hpd	0.0401404	4-hydroxyphenylpyruvate dioxygenase	C	4-Hydroxyphenylpyruvate dioxygenase	4-hydroxyphenylpyruvate dioxygenase
core	hpf	0.126821	Ribosome hibernation promotion factor	J	sigma 54 modulation protein ribosomal protein S30EA	Ribosome hibernation promotion factor
core	hprK	0.00996491	HPr kinase/phosphorylase	F	Catalyzes the ATP- as well as the pyrophosphate- dependent phosphorylation of a specific serine residue in HPr, a phosphocarrier protein of the phosphoenolpyruvate-dependent sugar phosphotransferase system (PTS). HprK P also catalyzes the pyrophosphate-producing, inorganic phosphate-dependent dephosphorylation (phosphorolysis) of seryl-phosphorylated HPr (P- Ser-HPr)	HPr kinase/phosphorylase
core	hpt	0.0501053	Hypoxanthine-guanine phosphoribosyltransferase	F	phosphoribosyltransferase	Hypoxanthine-guanine phosphoribosyltransferase
core	hrcA	0.0300351	Heat-inducible transcription repressor HrcA	K	Negative regulator of class I heat shock genes (grpE- dnaK-dnaJ and groELS operons). Prevents heat-shock induction of these operons	Heat-inducible transcription repressor HrcA
core	hscA	0.0760213	Chaperone protein HscA	O	Chaperone involved in the maturation of iron-sulfur cluster-containing proteins. Has a low intrinsic ATPase activity which is markedly stimulated by HscB	Chaperone protein HscA
core	hslO	0.101599	33 kDa chaperonin	O	Redox regulated molecular chaperone. Protects both thermally unfolding and oxidatively damaged proteins from irreversible aggregation. Plays an important role in the bacterial defense system toward oxidative stress	33 kDa chaperonin
core	hslU	0.126821	ATP-dependent protease ATPase subunit HslU	O	this subunit has chaperone activity. The binding of ATP and its subsequent hydrolysis by HslU are essential for unfolding of protein substrates subsequently hydrolyzed by HslV. HslU recognizes the N-terminal part of its protein substrates and unfolds these before they are guided to HslV for hydrolysis	ATP-dependent protease ATPase subunit HslU
core	hslV	0.0300351	ATP-dependent protease subunit HslV	O	Protease subunit of a proteasome-like degradation complex believed to be a general protein degrading machinery	ATP-dependent protease subunit HslV
core	hssR	0.101599	hypothetical protein	K	Transcriptional regulatory protein, C terminal	hypothetical protein
core	htpX_1	0.17762	Protease HtpX	O	Peptidase M48	Protease HtpX
core	htpX_2	0.0300351	Protease HtpX	O	Belongs to the peptidase M48B family	Protease HtpX
core	hupB_1	0.126821	DNA-binding protein HU-beta	L	Histone-like DNA-binding protein which is capable of wrapping DNA to stabilize it, and thus to prevent its denaturation under extreme environmental conditions	DNA-binding protein HU-beta
core	hupB_2	0.0507993	DNA-binding protein HRm	L	Histone-like DNA-binding protein which is capable of wrapping DNA to stabilize it, and thus to prevent its denaturation under extreme environmental conditions	DNA-binding protein HRm
core	hupB_3	0.0507993	DNA-binding protein HU-beta	L	Histone-like DNA-binding protein which is capable of wrapping DNA to stabilize it, and thus to prevent its denaturation under extreme environmental conditions	DNA-binding protein HU-beta
core	hutH	0.126821	Histidine ammonia-lyase	E	Histidine ammonia-lyase	Histidine ammonia-lyase
core	hxcR	0.0501053	putative type II secretion system protein HxcR	NU	type II secretion system protein E	putative type II secretion system protein HxcR
core	icd	0.126821	Isocitrate dehydrogenase [NADP]	C	Isocitrate dehydrogenase	Isocitrate dehydrogenase [NADP]
core	icl1	0.0300351	Isocitrate lyase 1	C	Isocitrate lyase	Isocitrate lyase 1
core	ihfB	0.0507993	Integration host factor subunit beta	K	This protein is one of the two subunits of integration host factor, a specific DNA-binding protein that functions in genetic recombination as well as in transcriptional and translational control	Integration host factor subunit beta
core	ileS	0.126821	Isoleucine--tRNA ligase	J	amino acids such as valine, to avoid such errors it has two additional distinct tRNA(Ile)-dependent editing activities. One activity is designated as 'pretransfer' editing and involves the hydrolysis of activated Val-AMP. The other activity is designated 'posttransfer' editing and involves deacylation of mischarged Val-tRNA(Ile)	Isoleucine--tRNA ligase
core	ilvC	0.0200702	Ketol-acid reductoisomerase (NADP(+))	H	Involved in the biosynthesis of branched-chain amino acids (BCAA). Catalyzes an alkyl-migration followed by a ketol- acid reduction of (S)-2-acetolactate (S2AL) to yield (R)-2,3- dihydroxy-isovalerate. In the isomerase reaction, S2AL is rearranged via a Mg-dependent methyl migration to produce 3- hydroxy-3-methyl-2-ketobutyrate (HMKB). In the reductase reaction, this 2-ketoacid undergoes a metal-…	Ketol-acid reductoisomerase (NADP(+))
core	ilvD	0.0401404	Dihydroxy-acid dehydratase	EG	Belongs to the IlvD Edd family	Dihydroxy-acid dehydratase
core	ilvE	0.0401404	Branched-chain-amino-acid aminotransferase	E	Belongs to the class-IV pyridoxal-phosphate-dependent aminotransferase family	Branched-chain-amino-acid aminotransferase
core	ilvH	0.025222	Acetolactate synthase isozyme 3 small subunit	E	Acetolactate synthase, small subunit	Acetolactate synthase isozyme 3 small subunit
core	ilvI	0.101599	Acetolactate synthase isozyme 3 large subunit	H	acetolactate synthase	Acetolactate synthase isozyme 3 large subunit
core	infA_1	0.126821	Translation initiation factor IF-1	J	One of the essential components for the initiation of protein synthesis. Stabilizes the binding of IF-2 and IF-3 on the 30S subunit to which N-formylmethionyl-tRNA(fMet) subsequently binds. Helps modulate mRNA selection, yielding the 30S pre- initiation complex (PIC). Upon addition of the 50S ribosomal subunit IF-1, IF-2 and IF-3 are released leaving the mature 70S translation initation complex	Translation initiation factor IF-1
core	infA_2	0.0507993	Translation initiation factor IF-1	J	One of the essential components for the initiation of protein synthesis. Stabilizes the binding of IF-2 and IF-3 on the 30S subunit to which N-formylmethionyl-tRNA(fMet) subsequently binds. Helps modulate mRNA selection, yielding the 30S pre- initiation complex (PIC). Upon addition of the 50S ribosomal subunit IF-1, IF-2 and IF-3 are released leaving the mature 70S translation initation complex	Translation initiation factor IF-1
core	infC	0.126821	Translation initiation factor IF-3	J	IF-3 binds to the 30S ribosomal subunit and shifts the equilibrum between 70S ribosomes and their 50S and 30S subunits in favor of the free subunits, thus enhancing the availability of 30S subunits on which protein synthesis initiation begins	Translation initiation factor IF-3
core	iscA	0.025222	Iron-binding protein IscA	S	Belongs to the HesB IscA family	Iron-binding protein IscA
core	iscR	0.0507993	HTH-type transcriptional regulator IscR	K	Iron-sulfur cluster assembly transcription factor	HTH-type transcriptional regulator IscR
core	iscS_1	0.101599	Cysteine desulfurase IscS	E	Master enzyme that delivers sulfur to a number of partners involved in Fe-S cluster assembly, tRNA modification or cofactor biosynthesis. Catalyzes the removal of elemental sulfur atoms from cysteine to produce alanine. Functions as a sulfur delivery protein for Fe-S cluster synthesis onto IscU, an Fe-S scaffold assembly protein, as well as other S acceptor proteins	Cysteine desulfurase IscS
core	iscU	0.0760213	Iron-sulfur cluster assembly scaffold protein IscU	C	A scaffold on which IscS assembles Fe-S clusters. It is likely that Fe-S cluster coordination is flexible as the role of this complex is to build and then hand off Fe-S clusters	Iron-sulfur cluster assembly scaffold protein IscU
core	iscX	0.101599	Protein IscX	S	Fe-S assembly protein IscX	Protein IscX
core	ispA	0.126821	Farnesyl diphosphate synthase	H	Belongs to the FPP GGPP synthase family	Farnesyl diphosphate synthase
core	ispB	0.101599	Octaprenyl diphosphate synthase	H	Belongs to the FPP GGPP synthase family	Octaprenyl diphosphate synthase
core	ispF	0.126821	2-C-methyl-D-erythritol 2,4-cyclodiphosphate synthase	I	Involved in the biosynthesis of isopentenyl diphosphate (IPP) and dimethylallyl diphosphate (DMAPP), two major building blocks of isoprenoid compounds. Catalyzes the conversion of 4- diphosphocytidyl-2-C-methyl-D-erythritol 2-phosphate (CDP-ME2P) to 2-C-methyl-D-erythritol 2,4-cyclodiphosphate (ME-CPP) with a corresponding release of cytidine 5-monophosphate (CMP)	2-C-methyl-D-erythritol 2,4-cyclodiphosphate synthase
core	ispG	0.0760213	4-hydroxy-3-methylbut-2-en-1-yl diphosphate synthase (flavodoxin)	I	Converts 2C-methyl-D-erythritol 2,4-cyclodiphosphate (ME-2,4cPP) into 1-hydroxy-2-methyl-2-(E)-butenyl 4-diphosphate	4-hydroxy-3-methylbut-2-en-1-yl diphosphate synthase (flavodoxin)
core	ispH	0.0760213	4-hydroxy-3-methylbut-2-enyl diphosphate reductase	IM	Catalyzes the conversion of 1-hydroxy-2-methyl-2-(E)- butenyl 4-diphosphate (HMBPP) into a mixture of isopentenyl diphosphate (IPP) and dimethylallyl diphosphate (DMAPP). Acts in the terminal step of the DOXP MEP pathway for isoprenoid precursor biosynthesis	4-hydroxy-3-methylbut-2-enyl diphosphate reductase
core	katB	0.101599	Catalase	C	Belongs to the catalase family	Catalase
core	kdgK_2	0.126821	2-dehydro-3-deoxygluconokinase	G	PFAM PfkB domain protein	2-dehydro-3-deoxygluconokinase
core	kdpA	0.152398	Potassium-transporting ATPase potassium-binding subunit	P	Part of the high-affinity ATP-driven potassium transport (or Kdp) system, which catalyzes the hydrolysis of ATP coupled with the electrogenic transport of potassium into the cytoplasm. This subunit binds and transports the potassium across the cytoplasmic membrane	Potassium-transporting ATPase potassium-binding subunit
core	kdpE	0.0760213	KDP operon transcriptional regulatory protein KdpE	KT	response regulator	KDP operon transcriptional regulatory protein KdpE
core	kdsA	0.0760213	2-dehydro-3-deoxyphosphooctonate aldolase	M	3-deoxy-D-manno-octulosonic acid 8-phosphate synthase	2-dehydro-3-deoxyphosphooctonate aldolase
core	kdsB	0.126821	3-deoxy-manno-octulosonate cytidylyltransferase	M	Activates KDO (a required 8-carbon sugar) for incorporation into bacterial lipopolysaccharide in Gram-negative bacteria	3-deoxy-manno-octulosonate cytidylyltransferase
core	kdsC	0.101599	3-deoxy-D-manno-octulosonate 8-phosphate phosphatase KdsC	S	3-deoxy-D-manno-octulosonate 8-phosphate phosphatase	3-deoxy-D-manno-octulosonate 8-phosphate phosphatase KdsC
core	kdsD	0.0760213	Arabinose 5-phosphate isomerase KdsD	M	Belongs to the SIS family. GutQ KpsF subfamily	Arabinose 5-phosphate isomerase KdsD
core	kefC_2	0.0760213	Glutathione-regulated potassium-efflux system protein KefC	P	Belongs to the monovalent cation proton antiporter 2 (CPA2) transporter (TC 2.A.37) family	Glutathione-regulated potassium-efflux system protein KefC
core	kup_1	0.0760213	Low affinity potassium transport system protein kup	P	Transport of potassium into the cell	Low affinity potassium transport system protein kup
core	kynA_1	0.101599	Tryptophan 2,3-dioxygenase	E	Heme-dependent dioxygenase that catalyzes the oxidative cleavage of the L-tryptophan (L-Trp) pyrrole ring and converts L- tryptophan to N-formyl-L-kynurenine. Catalyzes the oxidative cleavage of the indole moiety	Tryptophan 2,3-dioxygenase
core	kynB_2	0.101599	Kynurenine formamidase	S	Catalyzes the hydrolysis of N-formyl-L-kynurenine to L- kynurenine, the second step in the kynurenine pathway of tryptophan degradation	Kynurenine formamidase
core	lacC	0.17762	Tagatose-6-phosphate kinase	H	Belongs to the carbohydrate kinase PfkB family	Tagatose-6-phosphate kinase
core	lacG	0.0300351	Lactose transport system permease protein LacG	P	probably responsible for the translocation of the substrate across the membrane	Lactose transport system permease protein LacG
core	lacX	0.17762	hypothetical protein	G	PFAM Aldose 1-epimerase	hypothetical protein
core	lapB_1	0.152398	Lipopolysaccharide assembly protein B	NU	Type IV pilus biogenesis	Lipopolysaccharide assembly protein B
core	ldhA	0.126821	D-lactate dehydrogenase	CH	D-isomer specific 2-hydroxyacid dehydrogenase	D-lactate dehydrogenase
core	lemA	0.101599	Protein LemA	S	PFAM LemA family protein	Protein LemA
core	lepA_1	0.101599	Elongation factor 4	J	One of the essential components for the initiation of protein synthesis. Protects formylmethionyl-tRNA from spontaneous hydrolysis and promotes its binding to the 30S ribosomal subunits. Also involved in the hydrolysis of GTP during the formation of the 70S ribosomal complex	Elongation factor 4
core	lepA_2	0.0507993	Elongation factor 4	J	Required for accurate and efficient protein synthesis under certain stress conditions. May act as a fidelity factor of the translation reaction, by catalyzing a one-codon backward translocation of tRNAs on improperly translocated ribosomes. Back- translocation proceeds from a post-translocation (POST) complex to a pre-translocation (PRE) complex, thus giving elongation factor G a second chance to…	Elongation factor 4
core	leuA_1	0.00996491	2-isopropylmalate synthase	E	Catalyzes the condensation of the acetyl group of acetyl-CoA with 3-methyl-2-oxobutanoate (2-oxoisovalerate) to form 3-carboxy-3-hydroxy-4-methylpentanoate (2-isopropylmalate)	2-isopropylmalate synthase
core	leuB	0.0200702	3-isopropylmalate dehydrogenase	CE	Catalyzes the oxidation of 3-carboxy-2-hydroxy-4- methylpentanoate (3-isopropylmalate) to 3-carboxy-4-methyl-2- oxopentanoate. The product decarboxylates to 4-methyl-2 oxopentanoate	3-isopropylmalate dehydrogenase
core	leuC1	0.0200702	3-isopropylmalate dehydratase large subunit 1	H	Catalyzes the isomerization between 2-isopropylmalate and 3-isopropylmalate, via the formation of 2-isopropylmaleate	3-isopropylmalate dehydratase large subunit 1
core	leuD1	0.126821	3-isopropylmalate dehydratase small subunit 1	E	Catalyzes the isomerization between 2-isopropylmalate and 3-isopropylmalate, via the formation of 2-isopropylmaleate	3-isopropylmalate dehydratase small subunit 1
core	leuS	0.0760213	Leucine--tRNA ligase	J	Belongs to the class-I aminoacyl-tRNA synthetase family	Leucine--tRNA ligase
core	lexA	0.0507993	LexA repressor	K	Represses a number of genes involved in the response to DNA damage (SOS response), including recA and lexA. In the presence of single-stranded DNA, RecA interacts with LexA causing an autocatalytic cleavage which disrupts the DNA-binding part of LexA, leading to derepression of the SOS regulon and eventually DNA repair	LexA repressor
core	lipA	0.0300351	Lipoyl synthase	H	Catalyzes the radical-mediated insertion of two sulfur atoms into the C-6 and C-8 positions of the octanoyl moiety bound to the lipoyl domains of lipoate-dependent enzymes, thereby converting the octanoylated domains into lipoylated derivatives	Lipoyl synthase
core	lipB	0.126821	Octanoyltransferase	H	Catalyzes the transfer of endogenously produced octanoic acid from octanoyl-acyl-carrier-protein onto the lipoyl domains of lipoate-dependent enzymes. Lipoyl-ACP can also act as a substrate although octanoyl-ACP is likely to be the physiological substrate	Octanoyltransferase
core	liuE	0.0401404	3-hydroxy-3-isohexenylglutaryl-CoA/hydroxy-methylglutaryl-CoA lyase	E	Hydroxymethylglutaryl-CoA lyase	3-hydroxy-3-isohexenylglutaryl-CoA/hydroxy-methylglutaryl-CoA lyase
core	livF_1	0.0401404	High-affinity branched-chain amino acid transport ATP-binding protein LivF	E	Amino acid amide ABC transporter ATP-binding protein 2, HAAT family	High-affinity branched-chain amino acid transport ATP-binding protein LivF
core	livF_2	0.0760213	High-affinity branched-chain amino acid transport ATP-binding protein LivF	E	abc transporter	High-affinity branched-chain amino acid transport ATP-binding protein LivF
core	livF_5	0.152398	High-affinity branched-chain amino acid transport ATP-binding protein LivF	E	abc transporter	High-affinity branched-chain amino acid transport ATP-binding protein LivF
core	livF_7	0.0401404	High-affinity branched-chain amino acid transport ATP-binding protein LivF	E	abc transporter	High-affinity branched-chain amino acid transport ATP-binding protein LivF
core	livH_1	0.0760213	High-affinity branched-chain amino acid transport system permease protein LivH	E	Belongs to the binding-protein-dependent transport system permease family	High-affinity branched-chain amino acid transport system permease protein LivH
core	livH_2	0.0507993	High-affinity branched-chain amino acid transport system permease protein LivH	E	Belongs to the binding-protein-dependent transport system permease family	High-affinity branched-chain amino acid transport system permease protein LivH
core	livH_4	0.0760213	High-affinity branched-chain amino acid transport system permease protein LivH	E	Belongs to the binding-protein-dependent transport system permease family	High-affinity branched-chain amino acid transport system permease protein LivH
core	livH_5	0.101599	High-affinity branched-chain amino acid transport system permease protein LivH	U	Belongs to the binding-protein-dependent transport system permease family	High-affinity branched-chain amino acid transport system permease protein LivH
core	lnpD	0.126821	UDP-glucose 4-epimerase	M	udp-glucose 4-epimerase	UDP-glucose 4-epimerase
core	lnt	0.228419	Apolipoprotein N-acyltransferase	M	Transfers the fatty acyl group on membrane lipoproteins	Apolipoprotein N-acyltransferase
core	lolA	0.101599	Outer-membrane lipoprotein carrier protein	M	Participates in the translocation of lipoproteins from the inner membrane to the outer membrane. Only forms a complex with a lipoprotein if the residue after the N-terminal Cys is not an aspartate (The Asp acts as a targeting signal to indicate that the lipoprotein should stay in the inner membrane)	Outer-membrane lipoprotein carrier protein
core	lon	0.025222	Lon protease	O	ATP-dependent serine protease that mediates the selective degradation of mutant and abnormal proteins as well as certain short-lived regulatory proteins. Required for cellular homeostasis and for survival from DNA damage and developmental changes induced by stress. Degrades polypeptides processively to yield small peptide fragments that are 5 to 10 amino acids long. Binds to DNA in a double-stran…	Lon protease
core	lpd	0.101599	Dihydrolipoyl dehydrogenase	C	Dehydrogenase	Dihydrolipoyl dehydrogenase
core	lplT_2	0.152398	Lysophospholipid transporter LplT	EGP	PFAM major facilitator superfamily MFS_1	Lysophospholipid transporter LplT
core	lptA	0.0501053	Lipopolysaccharide export system protein LptA	S	Involved in the assembly of lipopolysaccharide (LPS). Required for the translocation of LPS from the inner membrane to the outer membrane	Lipopolysaccharide export system protein LptA
core	lptB_1	0.0200702	Lipopolysaccharide export system ATP-binding protein LptB	E	abc transporter	Lipopolysaccharide export system ATP-binding protein LptB
core	lptB_4	0.0760213	Lipopolysaccharide export system ATP-binding protein LptB	S	ABC transporter	Lipopolysaccharide export system ATP-binding protein LptB
core	lptB_5	0.101599	Lipopolysaccharide export system ATP-binding protein LptB	E	abc transporter	Lipopolysaccharide export system ATP-binding protein LptB
core	lptC	0.152398	Lipopolysaccharide export system protein LptC	S	Lipopolysaccharide-assembly, LptC-related	Lipopolysaccharide export system protein LptC
core	lptD	0.152398	LPS-assembly protein LptD	M	Together with LptE, is involved in the assembly of lipopolysaccharide (LPS) at the surface of the outer membrane	LPS-assembly protein LptD
core	lptE	0.101599	LPS-assembly lipoprotein LptE	M	Together with LptD, is involved in the assembly of lipopolysaccharide (LPS) at the surface of the outer membrane. Required for the proper assembly of LptD. Binds LPS and may serve as the LPS recognition site at the outer membrane	LPS-assembly lipoprotein LptE
core	lptF	0.126821	Lipopolysaccharide export system permease protein LptF	S	Permease, YjgP YjgQ family	Lipopolysaccharide export system permease protein LptF
core	lptG	0.126821	Lipopolysaccharide export system permease protein LptG	S	Permease, YjgP YjgQ family	Lipopolysaccharide export system permease protein LptG
core	lpxA	0.126821	Acyl-[acyl-carrier-protein]--UDP-N-acetylglucosamine O-acyltransferase	M	Involved in the biosynthesis of lipid A, a phosphorylated glycolipid that anchors the lipopolysaccharide to the outer membrane of the cell	Acyl-[acyl-carrier-protein]--UDP-N-acetylglucosamine O-acyltransferase
core	lpxB	0.0200702	Lipid-A-disaccharide synthase	M	Condensation of UDP-2,3-diacylglucosamine and 2,3- diacylglucosamine-1-phosphate to form lipid A disaccharide, a precursor of lipid A, a phosphorylated glycolipid that anchors the lipopolysaccharide to the outer membrane of the cell	Lipid-A-disaccharide synthase
core	lpxC	0.0507993	UDP-3-O-acyl-N-acetylglucosamine deacetylase	M	Catalyzes the hydrolysis of UDP-3-O-myristoyl-N- acetylglucosamine to form UDP-3-O-myristoylglucosamine and acetate, the committed step in lipid A biosynthesis	UDP-3-O-acyl-N-acetylglucosamine deacetylase
core	lpxH_2	0.152398	UDP-2,3-diacylglucosamine hydrolase	S	Hydrolyzes the pyrophosphate bond of UDP-2,3- diacylglucosamine to yield 2,3-diacylglucosamine 1-phosphate (lipid X) and UMP by catalyzing the attack of water at the alpha-P atom. Involved in the biosynthesis of lipid A, a phosphorylated glycolipid that anchors the lipopolysaccharide to the outer membrane of the cell	UDP-2,3-diacylglucosamine hydrolase
core	lpxK	0.152398	Tetraacyldisaccharide 4'-kinase	F	Transfers the gamma-phosphate of ATP to the 4'-position of a tetraacyldisaccharide 1-phosphate intermediate (termed DS-1- P) to form tetraacyldisaccharide 1,4'-bis-phosphate (lipid IVA)	Tetraacyldisaccharide 4'-kinase
core	lrp_1	0.0507993	Leucine-responsive regulatory protein	K	AsnC family transcriptional regulator	Leucine-responsive regulatory protein
core	lrp_2	0.152398	Leucine-responsive regulatory protein	K	PFAM regulatory protein AsnC Lrp family	Leucine-responsive regulatory protein
core	lrp_3	0.101599	Leucine-responsive regulatory protein	K	PFAM regulatory protein AsnC Lrp family	Leucine-responsive regulatory protein
core	ltaE_1	0.0300351	Low specificity L-threonine aldolase	E	Catalyzes the cleavage of L-allo-threonine and L- threonine to glycine and acetaldehyde	Low specificity L-threonine aldolase
core	lutA_2	0.0760213	Lactate utilization protein A	C	Cysteine-rich domain	Lactate utilization protein A
core	lutB	0.101599	Lactate utilization protein B	C	4Fe-4S ferredoxin, iron-sulfur binding	Lactate utilization protein B
core	lysA_1	0.0300351	Diaminopimelate decarboxylase	E	Specifically catalyzes the decarboxylation of meso- diaminopimelate (meso-DAP) to L-lysine	Diaminopimelate decarboxylase
core	lysC	0.0760213	Aspartate kinase	E	Belongs to the aspartokinase family	Aspartate kinase
core	lysP_1	0.101599	Lysine-specific permease	E	Amino acid permease	Lysine-specific permease
core	lysS	0.0300351	Lysine--tRNA ligase	J	Belongs to the class-II aminoacyl-tRNA synthetase family	Lysine--tRNA ligase
core	maeB_2	0.0760213	NADP-dependent malic enzyme	C	Belongs to the malic enzymes family	NADP-dependent malic enzyme
core	map	0.0300351	Methionine aminopeptidase	E	Methionine aminopeptidase	Methionine aminopeptidase
core	marR	0.126821	Multiple antibiotic resistance protein MarR	K	regulator	Multiple antibiotic resistance protein MarR
core	mcl1	0.126821	L-malyl-CoA/beta-methylmalyl-CoA lyase	G	Belongs to the HpcH HpaI aldolase family	L-malyl-CoA/beta-methylmalyl-CoA lyase
core	mdh	0.101599	Malate dehydrogenase	C	Catalyzes the reversible oxidation of malate to oxaloacetate	Malate dehydrogenase
core	mdoG	0.0401404	Glucans biosynthesis protein G	P	Involved in the biosynthesis of osmoregulated periplasmic glucans (OPGs)	Glucans biosynthesis protein G
core	mdtA_1	0.126821	Multidrug resistance protein MdtA	M	Belongs to the membrane fusion protein (MFP) (TC 8.A.1) family	Multidrug resistance protein MdtA
core	mdtC_2	0.0401404	Multidrug resistance protein MdtC	V	Belongs to the resistance-nodulation-cell division (RND) (TC 2.A.6) family	Multidrug resistance protein MdtC
core	menB_1	0.152398	1,4-dihydroxy-2-naphthoyl-CoA synthase	I	enoyl-CoA hydratase	1,4-dihydroxy-2-naphthoyl-CoA synthase
core	metF	0.0401404	5,10-methylenetetrahydrofolate reductase	E	Methylenetetrahydrofolate reductase	5,10-methylenetetrahydrofolate reductase
core	metG_1	0.0760213	Methionine--tRNA ligase	J	Is required not only for elongation of protein synthesis but also for the initiation of all mRNA translation through initiator tRNA(fMet) aminoacylation	Methionine--tRNA ligase
core	metH_1	0.0401404	Methionine synthase	H	Pfam Homocysteine S-methyltransferase	Methionine synthase
core	metH_2	0.101599	Methionine synthase	H	Vitamin B12 dependent methionine synthase activation region	Methionine synthase
core	metI	0.101599	D-methionine transport system permease protein MetI	P	PFAM binding-protein-dependent transport systems inner membrane component	D-methionine transport system permease protein MetI
core	metK	0.0200702	S-adenosylmethionine synthase	H	Catalyzes the formation of S-adenosylmethionine (AdoMet) from methionine and ATP. The overall synthetic reaction is composed of two sequential steps, AdoMet formation and the subsequent tripolyphosphate hydrolysis which occurs prior to release of AdoMet from the enzyme	S-adenosylmethionine synthase
core	metN	0.101599	Methionine import ATP-binding protein MetN	P	Part of the ABC transporter complex MetNIQ involved in methionine import. Responsible for energy coupling to the transport system	Methionine import ATP-binding protein MetN
core	metQ_1	0.0760213	D-methionine-binding lipoprotein MetQ	M	Belongs to the nlpA lipoprotein family	D-methionine-binding lipoprotein MetQ
core	metXA	0.0501053	Bifunctional methionine biosynthesis protein MetXA/MetW	Q	Methionine biosynthesis protein MetW	Bifunctional methionine biosynthesis protein MetXA/MetW
core	metXS	0.126821	Homoserine O-succinyltransferase	E	Transfers a succinyl group from succinyl-CoA to L- homoserine, forming succinyl-L-homoserine	Homoserine O-succinyltransferase
core	mglA_1	0.152398	Galactose/methyl galactoside import ATP-binding protein MglA	S	ABC transporter	Galactose/methyl galactoside import ATP-binding protein MglA
core	mgsA	0.0501053	Methylglyoxal synthase	G	methylglyoxal synthase	Methylglyoxal synthase
core	miaB	0.0501053	tRNA-2-methylthio-N(6)-dimethylallyladenosine synthase	J	Catalyzes the methylthiolation of N6- (dimethylallyl)adenosine (i(6)A), leading to the formation of 2- methylthio-N6-(dimethylallyl)adenosine (ms(2)i(6)A) at position 37 in tRNAs that read codons beginning with uridine	tRNA-2-methylthio-N(6)-dimethylallyladenosine synthase
core	minD	0.0200702	Septum site-determining protein MinD	D	Belongs to the ParA family	Septum site-determining protein MinD
core	minE	0.00996491	Cell division topological specificity factor	D	Prevents the cell division inhibition by proteins MinC and MinD at internal division sites while permitting inhibition at polar sites. This ensures cell division at the proper site by restricting the formation of a division septum at the midpoint of the long axis of the cell	Cell division topological specificity factor
core	mlaC	0.126821	putative phospholipid-binding protein MlaC	Q	toluene tolerance	putative phospholipid-binding protein MlaC
core	mlaD	0.126821	putative phospholipid ABC transporter-binding protein MlaD	Q	PFAM Mammalian cell entry related domain protein	putative phospholipid ABC transporter-binding protein MlaD
core	mlaE	0.0760213	putative phospholipid ABC transporter permease protein MlaE	Q	ABC transporter permease	putative phospholipid ABC transporter permease protein MlaE
core	mlaF_1	0.0760213	putative phospholipid import ATP-binding protein MlaF	Q	abc transporter	putative phospholipid import ATP-binding protein MlaF
core	mlaF_2	0.152398	putative phospholipid import ATP-binding protein MlaF	Q	abc transporter	putative phospholipid import ATP-binding protein MlaF
core	mltA	0.0401404	Membrane-bound lytic murein transglycosylase A	M	PFAM MltA domain protein	Membrane-bound lytic murein transglycosylase A
core	mltB	0.126821	Membrane-bound lytic murein transglycosylase B	M	Lytic murein transglycosylase B	Membrane-bound lytic murein transglycosylase B
core	mmgC_1	0.0401404	Acyl-CoA dehydrogenase	C	Dehydrogenase	Acyl-CoA dehydrogenase
core	mmgC_2	0.0300351	Acyl-CoA dehydrogenase	C	acyl-CoA dehydrogenase	Acyl-CoA dehydrogenase
core	mneA	0.17762	Putative manganese exporter	S	Uncharacterized protein family UPF0016	Putative manganese exporter
core	mngB	0.126821	hypothetical protein	S	hydrolase	hypothetical protein
core	mnmG	0.0507993	tRNA uridine 5-carboxymethylaminomethyl modification enzyme MnmG	D	NAD-binding protein involved in the addition of a carboxymethylaminomethyl (cmnm) group at the wobble position (U34) of certain tRNAs, forming tRNA-cmnm(5)s(2)U34	tRNA uridine 5-carboxymethylaminomethyl modification enzyme MnmG
core	moaD	0.101599	Molybdopterin synthase sulfur carrier subunit	H	Involved in sulfur transfer in the conversion of molybdopterin precursor Z to molybdopterin	Molybdopterin synthase sulfur carrier subunit
core	moeA_1	0.126821	Molybdopterin molybdenumtransferase	H	MoeA domain protein domain I and II	Molybdopterin molybdenumtransferase
core	moeB	0.0401404	Molybdopterin-synthase adenylyltransferase	H	PFAM UBA THIF-type NAD FAD binding protein	Molybdopterin-synthase adenylyltransferase
core	mog	0.126821	Molybdopterin adenylyltransferase	H	Molybdenum cofactor synthesis domain protein	Molybdopterin adenylyltransferase
core	mraY	0.00996491	Phospho-N-acetylmuramoyl-pentapeptide-transferase	M	First step of the lipid cycle reactions in the biosynthesis of the cell wall peptidoglycan	Phospho-N-acetylmuramoyl-pentapeptide-transferase
core	mraZ	0.0760213	Transcriptional regulator MraZ	K	Belongs to the MraZ family	Transcriptional regulator MraZ
core	mrcA	0.0401404	Penicillin-binding protein 1A	M	penicillin-binding protein 1A	Penicillin-binding protein 1A
core	mrdB	0.00996491	Peptidoglycan glycosyltransferase MrdB	M	Peptidoglycan polymerase that is essential for cell wall elongation	Peptidoglycan glycosyltransferase MrdB
core	mreB	0.00996491	Rod shape-determining protein MreB	D	Cell shape determining protein, MreB Mrl family	Rod shape-determining protein MreB
core	msbA	0.0760213	Lipid A export ATP-binding/permease protein MsbA	V	Involved in lipid A export and possibly also in glycerophospholipid export and for biogenesis of the outer membrane. Transmembrane domains (TMD) form a pore in the inner membrane and the ATP-binding domain (NBD) is responsible for energy generation	Lipid A export ATP-binding/permease protein MsbA
core	mscL	0.0760213	Large-conductance mechanosensitive channel	M	Channel that opens in response to stretch forces in the membrane lipid bilayer. May participate in the regulation of osmotic pressure changes within the cell	Large-conductance mechanosensitive channel
core	mshA_1	0.0760213	D-inositol-3-phosphate glycosyltransferase	M	glycosyl transferase	D-inositol-3-phosphate glycosyltransferase
core	mshA_2	0.126821	D-inositol-3-phosphate glycosyltransferase	M	glycosyl transferase group 1	D-inositol-3-phosphate glycosyltransferase
core	msrB	0.152398	Peptide methionine sulfoxide reductase MsrB	O	Belongs to the MsrB Met sulfoxide reductase family	Peptide methionine sulfoxide reductase MsrB
core	mtfA	0.152398	Protein MtfA	S	Belongs to the MtfA family	Protein MtfA
core	mtgA	0.0760213	Monofunctional biosynthetic peptidoglycan transglycosylase	M	Peptidoglycan polymerase that catalyzes glycan chain elongation from lipid-linked precursors	Monofunctional biosynthetic peptidoglycan transglycosylase
core	mupP	0.101599	N-acetylmuramic acid 6-phosphate phosphatase	G	Phosphoglycolate phosphatase	N-acetylmuramic acid 6-phosphate phosphatase
core	murA	0.101599	UDP-N-acetylglucosamine 1-carboxyvinyltransferase	M	Cell wall formation. Adds enolpyruvyl to UDP-N- acetylglucosamine	UDP-N-acetylglucosamine 1-carboxyvinyltransferase
core	murC	0.0507993	UDP-N-acetylmuramate--L-alanine ligase	M	Belongs to the MurCDEF family	UDP-N-acetylmuramate--L-alanine ligase
core	murF	0.152398	UDP-N-acetylmuramoyl-tripeptide--D-alanyl-D-alanine ligase	M	Involved in cell wall formation. Catalyzes the final step in the synthesis of UDP-N-acetylmuramoyl-pentapeptide, the precursor of murein	UDP-N-acetylmuramoyl-tripeptide--D-alanyl-D-alanine ligase
core	murR_2	0.101599	HTH-type transcriptional regulator MurR	K	Transcriptional regulator	HTH-type transcriptional regulator MurR
core	mutM	0.101599	Formamidopyrimidine-DNA glycosylase	L	Involved in base excision repair of DNA damaged by oxidation or by mutagenic agents. Acts as DNA glycosylase that recognizes and removes damaged bases. Has a preference for oxidized purines, such as 7,8-dihydro-8-oxoguanine (8-oxoG). Has AP (apurinic apyrimidinic) lyase activity and introduces nicks in the DNA strand. Cleaves the DNA backbone by beta-delta elimination to generate a single-strand …	Formamidopyrimidine-DNA glycosylase
core	mxiA	0.152398	Protein MxiA	U	Type III secretion	Protein MxiA
core	nadA	0.0760213	Quinolinate synthase A	H	Catalyzes the condensation of iminoaspartate with dihydroxyacetone phosphate to form quinolinate	Quinolinate synthase A
core	nadB_1	0.101599	L-aspartate oxidase	H	Catalyzes the oxidation of L-aspartate to iminoaspartate	L-aspartate oxidase
core	nadK	0.0200702	NAD kinase	F	Involved in the regulation of the intracellular balance of NAD and NADP, and is a key enzyme in the biosynthesis of NADP. Catalyzes specifically the phosphorylation on 2'-hydroxyl of the adenosine moiety of NAD to yield NADP	NAD kinase
core	nagK_2	0.101599	Fumarylpyruvate hydrolase	Q	fumarylacetoacetate (FAA) hydrolase	Fumarylpyruvate hydrolase
core	nagL_2	0.126821	Maleylpyruvate isomerase	G	maleylacetoacetate isomerase	Maleylpyruvate isomerase
core	nanT	0.126821	Putative sialic acid transporter	EGP	Major Facilitator	Putative sialic acid transporter
core	ndhC	0.126821	NAD(P)H-quinone oxidoreductase subunit 3	C	NDH-1 shuttles electrons from NADH, via FMN and iron- sulfur (Fe-S) centers, to quinones in the respiratory chain. The immediate electron acceptor for the enzyme in this species is believed to be ubiquinone. Couples the redox reaction to proton translocation (for every two electrons transferred, four hydrogen ions are translocated across the cytoplasmic membrane), and thus conserves the redox ene…	NAD(P)H-quinone oxidoreductase subunit 3
core	ndhJ	0.126821	NAD(P)H-quinone oxidoreductase subunit J, chloroplastic	C	NDH-1 shuttles electrons from NADH, via FMN and iron- sulfur (Fe-S) centers, to quinones in the respiratory chain. The immediate electron acceptor for the enzyme in this species is believed to be ubiquinone. Couples the redox reaction to proton translocation (for every two electrons transferred, four hydrogen ions are translocated across the cytoplasmic membrane), and thus conserves the redox ene…	NAD(P)H-quinone oxidoreductase subunit J, chloroplastic
core	ndh	0.0760213	NADH dehydrogenase	C	PFAM FAD-dependent pyridine nucleotide-disulphide oxidoreductase	NADH dehydrogenase
core	ndk	0.101599	Nucleoside diphosphate kinase	F	Major role in the synthesis of nucleoside triphosphates other than ATP. The ATP gamma phosphate is transferred to the NDP beta phosphate via a ping-pong mechanism, using a phosphorylated active-site intermediate	Nucleoside diphosphate kinase
core	nit1	0.126821	Deaminated glutathione amidase	S	PFAM Nitrilase cyanide hydratase and apolipoprotein N-acyltransferase	Deaminated glutathione amidase
core	nlhH_1	0.101599	Carboxylesterase NlhH	I	Alpha beta hydrolase	Carboxylesterase NlhH
core	noc	0.0760213	Nucleoid occlusion protein	K	Belongs to the ParB family	Nucleoid occlusion protein
core	nqo2	0.0760213	NADH-quinone oxidoreductase subunit 2	C	PFAM NADH dehydrogenase (ubiquinone) 24 kDa subunit	NADH-quinone oxidoreductase subunit 2
core	nqo3	0.101599	NADH-quinone oxidoreductase chain 3	C	NADH-quinone oxidoreductase	NADH-quinone oxidoreductase chain 3
core	nrdB	0.0760213	Ribonucleoside-diphosphate reductase subunit beta	F	Provides the precursors necessary for DNA synthesis. Catalyzes the biosynthesis of deoxyribonucleotides from the corresponding ribonucleotides	Ribonucleoside-diphosphate reductase subunit beta
core	nrdR	0.025222	Transcriptional repressor NrdR	K	Negatively regulates transcription of bacterial ribonucleotide reductase nrd genes and operons by binding to NrdR- boxes	Transcriptional repressor NrdR
core	nreC_3	0.0760213	Oxygen regulatory protein NreC	K	response regulator	Oxygen regulatory protein NreC
core	nrtA	0.0401404	Nitrate transport protein NrtA	P	Nitrate ABC transporter	Nitrate transport protein NrtA
core	nrtP	0.0760213	Nitrate/nitrite transporter NrtP	P	Major facilitator superfamily MFS_1	Nitrate/nitrite transporter NrtP
core	nth	0.0300351	Endonuclease III	L	DNA repair enzyme that has both DNA N-glycosylase activity and AP-lyase activity. The DNA N-glycosylase activity releases various damaged pyrimidines from DNA by cleaving the N- glycosidic bond, leaving an AP (apurinic apyrimidinic) site. The AP-lyase activity cleaves the phosphodiester bond 3' to the AP site by a beta-elimination, leaving a 3'-terminal unsaturated sugar and a product with a term…	Endonuclease III
core	nudB	0.152398	Dihydroneopterin triphosphate diphosphatase	L	PFAM NUDIX hydrolase	Dihydroneopterin triphosphate diphosphatase
core	nudC_1	0.126821	NADH pyrophosphatase	F	Belongs to the Nudix hydrolase family	NADH pyrophosphatase
core	nudC_2	0.152398	NADH pyrophosphatase	L	PFAM NUDIX hydrolase	NADH pyrophosphatase
core	nudG	0.126821	CTP pyrophosphohydrolase	L	Belongs to the Nudix hydrolase family	CTP pyrophosphohydrolase
core	nudJ	0.126821	Phosphatase NudJ	F	Belongs to the Nudix hydrolase family. NudJ subfamily	Phosphatase NudJ
core	nuoB	0.025222	NADH-quinone oxidoreductase subunit B	C	NDH-1 shuttles electrons from NADH, via FMN and iron- sulfur (Fe-S) centers, to quinones in the respiratory chain. The immediate electron acceptor for the enzyme in this species is believed to be ubiquinone. Couples the redox reaction to proton translocation (for every two electrons transferred, four hydrogen ions are translocated across the cytoplasmic membrane), and thus conserves the redox ene…	NADH-quinone oxidoreductase subunit B
core	nuoD	0.0760213	NADH-quinone oxidoreductase subunit D	C	NDH-1 shuttles electrons from NADH, via FMN and iron- sulfur (Fe-S) centers, to quinones in the respiratory chain. The immediate electron acceptor for the enzyme in this species is believed to be ubiquinone. Couples the redox reaction to proton translocation (for every two electrons transferred, four hydrogen ions are translocated across the cytoplasmic membrane), and thus conserves the redox ene…	NADH-quinone oxidoreductase subunit D
core	nuoF	0.0507993	NADH-quinone oxidoreductase subunit F	C	NDH-1 shuttles electrons from NADH, via FMN and iron- sulfur (Fe-S) centers, to quinones in the respiratory chain	NADH-quinone oxidoreductase subunit F
core	nuoH	0.0507993	NADH-quinone oxidoreductase subunit H	C	NDH-1 shuttles electrons from NADH, via FMN and iron- sulfur (Fe-S) centers, to quinones in the respiratory chain. The immediate electron acceptor for the enzyme in this species is believed to be ubiquinone. Couples the redox reaction to proton translocation (for every two electrons transferred, four hydrogen ions are translocated across the cytoplasmic membrane), and thus conserves the redox ene…	NADH-quinone oxidoreductase subunit H
core	nuoI	0.00996491	NADH-quinone oxidoreductase subunit I	C	NDH-1 shuttles electrons from NADH, via FMN and iron- sulfur (Fe-S) centers, to quinones in the respiratory chain. The immediate electron acceptor for the enzyme in this species is believed to be ubiquinone. Couples the redox reaction to proton translocation (for every two electrons transferred, four hydrogen ions are translocated across the cytoplasmic membrane), and thus conserves the redox ene…	NADH-quinone oxidoreductase subunit I
core	nuoJ	0.152398	NADH-quinone oxidoreductase subunit J	C	Belongs to the complex I subunit 6 family	NADH-quinone oxidoreductase subunit J
core	nuoK	0	NADH-quinone oxidoreductase subunit 11	C	NDH-1 shuttles electrons from NADH, via FMN and iron- sulfur (Fe-S) centers, to quinones in the respiratory chain. The immediate electron acceptor for the enzyme in this species is believed to be ubiquinone. Couples the redox reaction to proton translocation (for every two electrons transferred, four hydrogen ions are translocated across the cytoplasmic membrane), and thus conserves the redox ene…	NADH-quinone oxidoreductase subunit 11
core	nuoL	0.101599	NADH-quinone oxidoreductase subunit L	C	NADH-Ubiquinone oxidoreductase (complex I) chain 5 L domain protein	NADH-quinone oxidoreductase subunit L
core	nuoM	0.0760213	NADH-quinone oxidoreductase subunit M	C	proton-translocating NADH-quinone oxidoreductase, chain M	NADH-quinone oxidoreductase subunit M
core	nusA	0.0760213	Transcription termination/antitermination protein NusA	K	Participates in both transcription termination and antitermination	Transcription termination/antitermination protein NusA
core	nusB	0.0200702	Transcription antitermination protein NusB	K	Involved in transcription antitermination. Required for transcription of ribosomal RNA (rRNA) genes. Binds specifically to the boxA antiterminator sequence of the ribosomal RNA (rrn) operons	Transcription antitermination protein NusB
core	nusG	0.025222	Transcription termination/antitermination protein NusG	K	Participates in transcription elongation, termination and antitermination	Transcription termination/antitermination protein NusG
core	ompA	0.101599	hypothetical protein	M	Belongs to the ompA family	hypothetical protein
core	ompR_1	0.00996491	Transcriptional regulatory protein OmpR	K	response regulator	Transcriptional regulatory protein OmpR
core	ompR_2	0.101599	Transcriptional regulatory protein OmpR	T	response regulator	Transcriptional regulatory protein OmpR
core	opgH	0.101599	Glucans biosynthesis glucosyltransferase H	M	Involved in the biosynthesis of osmoregulated periplasmic glucans (OPGs)	Glucans biosynthesis glucosyltransferase H
core	oprB	0.126821	Porin B	M	Evidence 2a Function of homologous gene experimentally demonstrated in an other organism	Porin B
core	orn	0.101599	Oligoribonuclease	L	3'-to-5' exoribonuclease specific for small oligoribonucleotides	Oligoribonuclease
core	oxyR	0.0760213	Hydrogen peroxide-inducible genes activator	K	LysR family	Hydrogen peroxide-inducible genes activator
core	paaF	0.126821	2,3-dehydroadipyl-CoA hydratase	I	Belongs to the enoyl-CoA hydratase isomerase family	2,3-dehydroadipyl-CoA hydratase
core	paaG	0.0200702	1,2-epoxyphenylacetyl-CoA isomerase	I	Belongs to the enoyl-CoA hydratase isomerase family	1,2-epoxyphenylacetyl-CoA isomerase
core	pal_2	0.17762	hypothetical protein	C	Subunits I and II form the functional core of the enzyme complex. Electrons originating in cytochrome c are transferred via heme a and Cu(A) to the binuclear center formed by heme a3 and Cu(B)	hypothetical protein
core	pal	0.126821	hypothetical protein	M	Belongs to the ompA family	hypothetical protein
core	panC	0.0300351	Pantothenate synthetase	H	Catalyzes the condensation of pantoate with beta-alanine in an ATP-dependent reaction via a pantoyl-adenylate intermediate	Pantothenate synthetase
core	panD	0.152398	Aspartate 1-decarboxylase	H	Catalyzes the pyruvoyl-dependent decarboxylation of aspartate to produce beta-alanine	Aspartate 1-decarboxylase
core	panE_1	0.152398	hypothetical protein	H	2-dehydropantoate 2-reductase	hypothetical protein
core	parC	0.0401404	DNA topoisomerase 4 subunit A	L	Topoisomerase IV is essential for chromosome segregation. It relaxes supercoiled DNA. Performs the decatenation events required during the replication of a circular DNA molecule	DNA topoisomerase 4 subunit A
core	parE	0.0760213	DNA topoisomerase 4 subunit B	L	Topoisomerase IV is essential for chromosome segregation. It relaxes supercoiled DNA. Performs the decatenation events required during the replication of a circular DNA molecule	DNA topoisomerase 4 subunit B
core	pcaF	0.152398	Beta-ketoadipyl-CoA thiolase	I	Belongs to the thiolase family	Beta-ketoadipyl-CoA thiolase
core	pcaI	0.101599	3-oxoadipate CoA-transferase subunit A	I	TIGRFAM 3-oxoacid CoA-transferase, A subunit	3-oxoadipate CoA-transferase subunit A
core	pcaR_2	0.126821	Pca regulon regulatory protein	K	Transcriptional regulator	Pca regulon regulatory protein
core	pccB	0.0501053	Methylmalonyl-CoA carboxyltransferase 12S subunit	I	carboxylase	Methylmalonyl-CoA carboxyltransferase 12S subunit
core	pcm_2	0.126821	Protein-L-isoaspartate O-methyltransferase	O	O-Methyltransferase	Protein-L-isoaspartate O-methyltransferase
core	pcp_1	0.0760213	Outer membrane lipoprotein pcp	M	membrane	Outer membrane lipoprotein pcp
core	pcp_3	0.126821	Pyrrolidone-carboxylate peptidase	O	Removes 5-oxoproline from various penultimate amino acid residues except L-proline	Pyrrolidone-carboxylate peptidase
core	pcpR_1	0.126821	PCP degradation transcriptional activation protein	K	Transcriptional regulator	PCP degradation transcriptional activation protein
core	pcpR_2	0.0401404	PCP degradation transcriptional activation protein	K	transcriptional Regulator, LysR family	PCP degradation transcriptional activation protein
core	pdtaR	0.0401404	putative transcriptional regulatory protein pdtaR	T	response regulator	putative transcriptional regulatory protein pdtaR
core	pdxH_1	0.152398	Pyridoxine/pyridoxamine 5'-phosphate oxidase	H	Catalyzes the oxidation of either pyridoxine 5'- phosphate (PNP) or pyridoxamine 5'-phosphate (PMP) into pyridoxal 5'-phosphate (PLP)	Pyridoxine/pyridoxamine 5'-phosphate oxidase
core	pdxJ	0.0507993	Pyridoxine 5'-phosphate synthase	H	Catalyzes the complicated ring closure reaction between the two acyclic compounds 1-deoxy-D-xylulose-5-phosphate (DXP) and 3-amino-2-oxopropyl phosphate (1-amino-acetone-3-phosphate or AAP) to form pyridoxine 5'-phosphate (PNP) and inorganic phosphate	Pyridoxine 5'-phosphate synthase
core	ped	0.126821	(S)-1-Phenylethanol dehydrogenase	IQ	Short-chain dehydrogenase reductase sdr	(S)-1-Phenylethanol dehydrogenase
core	penA	0.0300351	putative peptidoglycan D,D-transpeptidase PenA	M	Catalyzes cross-linking of the peptidoglycan cell wall at the division septum	putative peptidoglycan D,D-transpeptidase PenA
core	pepA	0.126821	Cytosol aminopeptidase	E	Presumably involved in the processing and regular turnover of intracellular proteins. Catalyzes the removal of unsubstituted N-terminal amino acids from various peptides	Cytosol aminopeptidase
core	petA	0.0760213	Ubiquinol-cytochrome c reductase iron-sulfur subunit	C	Component of the ubiquinol-cytochrome c reductase complex (complex III or cytochrome b-c1 complex), which is a respiratory chain that generates an electrochemical potential coupled to ATP synthesis	Ubiquinol-cytochrome c reductase iron-sulfur subunit
core	petC	0.152398	Ammonia monooxygenase gamma subunit	P	Cytochrome C1	Ammonia monooxygenase gamma subunit
core	petJ	0.101599	Cytochrome c6	C	PFAM cytochrome c, class I	Cytochrome c6
core	pgi	0.126821	Glucose-6-phosphate isomerase	G	Belongs to the GPI family	Glucose-6-phosphate isomerase
core	pgk	0.101599	Phosphoglycerate kinase	G	Belongs to the phosphoglycerate kinase family	Phosphoglycerate kinase
core	pgsA	0.0760213	CDP-diacylglycerol--glycerol-3-phosphate 3-phosphatidyltransferase	I	Belongs to the CDP-alcohol phosphatidyltransferase class-I family	CDP-diacylglycerol--glycerol-3-phosphate 3-phosphatidyltransferase
core	phaA	0.0760213	Acetyl-CoA acetyltransferase	I	Belongs to the thiolase family	Acetyl-CoA acetyltransferase
core	phaB	0.0760213	Acetoacetyl-CoA reductase	IQ	Belongs to the short-chain dehydrogenases reductases (SDR) family	Acetoacetyl-CoA reductase
core	pheA	0.0760213	P-protein	E	chorismate mutase	P-protein
core	pheC	0.0501053	Cyclohexadienyl dehydratase	ET	Belongs to the bacterial solute-binding protein 3 family	Cyclohexadienyl dehydratase
core	pheS	0.0760213	Phenylalanine--tRNA ligase alpha subunit	J	Belongs to the class-II aminoacyl-tRNA synthetase family. Phe-tRNA synthetase alpha subunit type 1 subfamily	Phenylalanine--tRNA ligase alpha subunit
core	phhB	0.126821	Putative pterin-4-alpha-carbinolamine dehydratase	H	pterin-4-alpha-carbinolamine dehydratase	Putative pterin-4-alpha-carbinolamine dehydratase
core	phoA_2	0.126821	Alkaline phosphatase 4	P	Belongs to the alkaline phosphatase family	Alkaline phosphatase 4
core	phoB_1	0.0507993	Phosphate regulon transcriptional regulatory protein PhoB	K	phosphate regulon transcriptional regulatory protein PhoB	Phosphate regulon transcriptional regulatory protein PhoB
core	phoB_2	0.0507993	Phosphate regulon transcriptional regulatory protein PhoB	T	response regulator	Phosphate regulon transcriptional regulatory protein PhoB
core	phoP	0.101599	Alkaline phosphatase synthesis transcriptional regulatory protein PhoP	K	response regulator	Alkaline phosphatase synthesis transcriptional regulatory protein PhoP
core	phoR	0.0760213	Phosphate regulon sensor protein PhoR	T	Histidine kinase	Phosphate regulon sensor protein PhoR
core	phoU	0.0760213	Phosphate-specific transport system accessory protein PhoU	P	Plays a role in the regulation of phosphate uptake	Phosphate-specific transport system accessory protein PhoU
core	pilT_1	0.0507993	Twitching mobility protein	NU	twitching motility protein	Twitching mobility protein
core	pknD	0.126821	Serine/threonine-protein kinase PknD	KLT	Serine threonine protein kinase	Serine/threonine-protein kinase PknD
core	pld	0.152398	hypothetical protein	I	PLD-like domain	hypothetical protein
core	plsX	0.101599	Phosphate acyltransferase	I	Catalyzes the reversible formation of acyl-phosphate (acyl-PO(4)) from acyl- acyl-carrier-protein (acyl-ACP). This enzyme utilizes acyl-ACP as fatty acyl donor, but not acyl-CoA	Phosphate acyltransferase
core	plsY	0.126821	putative glycerol-3-phosphate acyltransferase	I	Catalyzes the transfer of an acyl group from acyl- phosphate (acyl-PO(4)) to glycerol-3-phosphate (G3P) to form lysophosphatidic acid (LPA). This enzyme utilizes acyl-phosphate as fatty acyl donor, but not acyl-CoA or acyl-ACP	putative glycerol-3-phosphate acyltransferase
core	pmbA	0.101599	Metalloprotease PmbA	S	PFAM peptidase U62 modulator of DNA gyrase	Metalloprotease PmbA
core	pncB2	0.126821	Nicotinate phosphoribosyltransferase 2	F	Catalyzes the synthesis of beta-nicotinate D- ribonucleotide from nicotinate and 5-phospho-D-ribose 1-phosphate at the expense of ATP	Nicotinate phosphoribosyltransferase 2
core	pncC	0.152398	Nicotinamide-nucleotide amidohydrolase PncC	S	Belongs to the CinA family	Nicotinamide-nucleotide amidohydrolase PncC
core	pntAA_1	0.126821	NAD(P) transhydrogenase subunit alpha part 1	C	NADP transhydrogenase subunit alpha	NAD(P) transhydrogenase subunit alpha part 1
core	pntB_1	0.0401404	NAD(P) transhydrogenase subunit beta	C	The transhydrogenation between NADH and NADP is coupled to respiration and ATP hydrolysis and functions as a proton pump across the membrane	NAD(P) transhydrogenase subunit beta
core	polA	0.126821	DNA polymerase I	L	In addition to polymerase activity, this DNA polymerase exhibits 5'-3' exonuclease activity	DNA polymerase I
core	potA_1	0.0300351	Spermidine/putrescine import ATP-binding protein PotA	P	Belongs to the ABC transporter superfamily	Spermidine/putrescine import ATP-binding protein PotA
core	ppiB	0.152398	Peptidyl-prolyl cis-trans isomerase B	O	PPIases accelerate the folding of proteins. It catalyzes the cis-trans isomerization of proline imidic peptide bonds in oligopeptides	Peptidyl-prolyl cis-trans isomerase B
core	ppk	0.101599	Polyphosphate kinase	H	Catalyzes the reversible transfer of the terminal phosphate of ATP to form a long-chain polyphosphate (polyP)	Polyphosphate kinase
core	ppnP	0.152398	Pyrimidine/purine nucleoside phosphorylase	S	Catalyzes the phosphorolysis of diverse nucleosides, yielding D-ribose 1-phosphate and the respective free bases. Can use uridine, adenosine, guanosine, cytidine, thymidine, inosine and xanthosine as substrates. Also catalyzes the reverse reactions	Pyrimidine/purine nucleoside phosphorylase
core	ppsA	0.0760213	Phosphoenolpyruvate synthase	H	Catalyzes the phosphorylation of pyruvate to phosphoenolpyruvate	Phosphoenolpyruvate synthase
core	ppsR	0.0200702	Phosphoenolpyruvate synthase regulatory protein	F	Bifunctional serine threonine kinase and phosphorylase involved in the regulation of the phosphoenolpyruvate synthase (PEPS) by catalyzing its phosphorylation dephosphorylation	Phosphoenolpyruvate synthase regulatory protein
core	ppx	0.0760213	Exopolyphosphatase	FP	PFAM Ppx GppA phosphatase	Exopolyphosphatase
core	pqiA	0.202842	Paraquat-inducible protein A	S	paraquat-inducible protein A	Paraquat-inducible protein A
core	prcB	0.101599	hypothetical protein	O	Proteasome	hypothetical protein
core	prfA	0.0401404	Peptide chain release factor RF1	J	Peptide chain release factor 1 directs the termination of translation in response to the peptide chain termination codons UAG and UAA	Peptide chain release factor RF1
core	prfB_1	0.0760213	Peptide chain release factor RF2	J	Peptide chain release factor 2 directs the termination of translation in response to the peptide chain termination codons UGA and UAA	Peptide chain release factor RF2
core	prfC	0.0760213	Peptide chain release factor 3	J	Increases the formation of ribosomal termination complexes and stimulates activities of RF-1 and RF-2. It binds guanine nucleotides and has strong preference for UGA stop codons. It may interact directly with the ribosome. The stimulation of RF- 1 and RF-2 is significantly reduced by GTP and GDP, but not by GMP	Peptide chain release factor 3
core	priA	0.101599	Primosomal protein N'	L	Involved in the restart of stalled replication forks. Recognizes and binds the arrested nascent DNA chain at stalled replication forks. It can open the DNA duplex, via its helicase activity, and promote assembly of the primosome and loading of the major replicative helicase DnaB onto DNA	Primosomal protein N'
core	prmA	0.101599	Ribosomal protein L11 methyltransferase	J	Ribosomal protein L11 methyltransferase	Ribosomal protein L11 methyltransferase
core	prmB	0.152398	50S ribosomal protein L3 glutamine methyltransferase	J	Specifically methylates the 50S ribosomal protein L3 on a specific glutamine residue	50S ribosomal protein L3 glutamine methyltransferase
core	proB	0.0507993	Glutamate 5-kinase	F	Catalyzes the transfer of a phosphate group to glutamate to form L-glutamate 5-phosphate	Glutamate 5-kinase
core	proS	0.126821	Proline--tRNA ligase	J	Catalyzes the attachment of proline to tRNA(Pro) in a two-step reaction proline is first activated by ATP to form Pro- AMP and then transferred to the acceptor end of tRNA(Pro). As ProRS can inadvertently accommodate and process non-cognate amino acids such as alanine and cysteine, to avoid such errors it has two additional distinct editing activities against alanine. One activity is designated a…	Proline--tRNA ligase
core	prs_1	0.0760213	Ribose-phosphate pyrophosphokinase	F	Involved in the biosynthesis of the central metabolite phospho-alpha-D-ribosyl-1-pyrophosphate (PRPP) via the transfer of pyrophosphoryl group from ATP to 1-hydroxyl of ribose-5-phosphate (Rib-5-P)	Ribose-phosphate pyrophosphokinase
core	psd	0.0760213	Phosphatidylserine decarboxylase proenzyme	I	Catalyzes the formation of phosphatidylethanolamine (PtdEtn) from phosphatidylserine (PtdSer)	Phosphatidylserine decarboxylase proenzyme
core	pstB	0.0507993	Phosphate import ATP-binding protein PstB	P	Part of the ABC transporter complex PstSACB involved in phosphate import. Responsible for energy coupling to the transport system	Phosphate import ATP-binding protein PstB
core	pstC	0.0760213	Phosphate transport system permease protein PstC	P	probably responsible for the translocation of the substrate across the membrane	Phosphate transport system permease protein PstC
core	pstS_1	0.126821	Phosphate-binding protein PstS	P	Part of the ABC transporter complex PstSACB involved in phosphate import	Phosphate-binding protein PstS
core	pstS_2	0.126821	Phosphate-binding protein PstS	P	Part of the ABC transporter complex PstSACB involved in phosphate import	Phosphate-binding protein PstS
core	pth	0.126821	Peptidyl-tRNA hydrolase	J	The natural substrate for this enzyme may be peptidyl- tRNAs which drop off the ribosome during protein synthesis	Peptidyl-tRNA hydrolase
core	ptsH	0.126821	Phosphocarrier protein HPr	G	phosphocarrier, HPr family	Phosphocarrier protein HPr
core	ptsN	0.025222	Nitrogen regulatory protein	G	PFAM phosphoenolpyruvate-dependent sugar phosphotransferase system, EIIA 2	Nitrogen regulatory protein
core	purA	0.0507993	Adenylosuccinate synthetase	F	Plays an important role in the de novo pathway of purine nucleotide biosynthesis. Catalyzes the first committed step in the biosynthesis of AMP from IMP	Adenylosuccinate synthetase
core	purB	0.0507993	Adenylosuccinate lyase	F	Belongs to the lyase 1 family. Adenylosuccinate lyase subfamily	Adenylosuccinate lyase
core	purC	0.101599	Phosphoribosylaminoimidazole-succinocarboxamide synthase	F	phosphoribosylaminoimidazolesuccinocarboxamide synthase	Phosphoribosylaminoimidazole-succinocarboxamide synthase
core	purD	0.0401404	Phosphoribosylamine--glycine ligase	F	Belongs to the GARS family	Phosphoribosylamine--glycine ligase
core	purE	0.0501053	N5-carboxyaminoimidazole ribonucleotide mutase	F	Catalyzes the conversion of N5-carboxyaminoimidazole ribonucleotide (N5-CAIR) to 4-carboxy-5-aminoimidazole ribonucleotide (CAIR)	N5-carboxyaminoimidazole ribonucleotide mutase
core	purF	0.101599	Amidophosphoribosyltransferase	F	Catalyzes the formation of phosphoribosylamine from phosphoribosylpyrophosphate (PRPP) and glutamine	Amidophosphoribosyltransferase
core	purH	0.0401404	Bifunctional purine biosynthesis protein PurH	F	Bifunctional purine biosynthesis protein PurH	Bifunctional purine biosynthesis protein PurH
core	purK	0.0300351	N5-carboxyaminoimidazole ribonucleotide synthase	F	Catalyzes the ATP-dependent conversion of 5- aminoimidazole ribonucleotide (AIR) and HCO(3)(-) to N5- carboxyaminoimidazole ribonucleotide (N5-CAIR)	N5-carboxyaminoimidazole ribonucleotide synthase
core	purL	0.101599	Phosphoribosylformylglycinamidine synthase	F	Phosphoribosylformylglycinamidine synthase involved in the purines biosynthetic pathway. Catalyzes the ATP-dependent conversion of formylglycinamide ribonucleotide (FGAR) and glutamine to yield formylglycinamidine ribonucleotide (FGAM) and glutamate	Phosphoribosylformylglycinamidine synthase
core	purM	0.0300351	Phosphoribosylformylglycinamidine cyclo-ligase	F	Phosphoribosylformylglycinamidine cyclo-ligase	Phosphoribosylformylglycinamidine cyclo-ligase
core	purN	0.101599	Phosphoribosylglycinamide formyltransferase	F	Catalyzes the transfer of a formyl group from 10- formyltetrahydrofolate to 5-phospho-ribosyl-glycinamide (GAR), producing 5-phospho-ribosyl-N-formylglycinamide (FGAR) and tetrahydrofolate	Phosphoribosylglycinamide formyltransferase
core	purR	0.101599	HTH-type transcriptional repressor PurR	K	periplasmic binding protein LacI transcriptional regulator	HTH-type transcriptional repressor PurR
core	purU_1	0.0760213	Formyltetrahydrofolate deformylase	F	Catalyzes the hydrolysis of 10-formyltetrahydrofolate (formyl-FH4) to formate and tetrahydrofolate (FH4)	Formyltetrahydrofolate deformylase
core	putA	0.101599	Bifunctional protein PutA	C	Oxidizes proline to glutamate for use as a carbon and nitrogen source	Bifunctional protein PutA
core	puuE	0.126821	4-aminobutyrate aminotransferase PuuE	E	Belongs to the class-III pyridoxal-phosphate-dependent aminotransferase family	4-aminobutyrate aminotransferase PuuE
core	puuP	0.101599	Putrescine importer PuuP	E	amino acid	Putrescine importer PuuP
core	pxpA_1	0.101599	hypothetical protein	S	Belongs to the UPF0271 (lamB) family	hypothetical protein
core	pykA	0.0300351	Pyruvate kinase II	G	Belongs to the pyruvate kinase family	Pyruvate kinase II
core	pyrB	0.00996491	Aspartate carbamoyltransferase	F	Belongs to the ATCase OTCase family	Aspartate carbamoyltransferase
core	pyrC_1	0.0760213	#N/A	#N/A	#N/A	#N/A
core	pyrC	0.152398	Dihydroorotase	F	Catalyzes the reversible cyclization of carbamoyl aspartate to dihydroorotate	Dihydroorotase
core	pyrD	0.152398	Dihydroorotate dehydrogenase (quinone)	F	Catalyzes the conversion of dihydroorotate to orotate with quinone as electron acceptor	Dihydroorotate dehydrogenase (quinone)
core	pyrE	0.101599	Orotate phosphoribosyltransferase	F	Catalyzes the transfer of a ribosyl phosphate group from 5-phosphoribose 1-diphosphate to orotate, leading to the formation of orotidine monophosphate (OMP)	Orotate phosphoribosyltransferase
core	pyrF	0.126821	Orotidine 5'-phosphate decarboxylase	F	Belongs to the OMP decarboxylase family. Type 2 subfamily	Orotidine 5'-phosphate decarboxylase
core	pyrG	0.0760213	CTP synthase	F	Catalyzes the ATP-dependent amination of UTP to CTP with either L-glutamine or ammonia as the source of nitrogen. Regulates intracellular CTP levels through interactions with the four ribonucleotide triphosphates	CTP synthase
core	pyrH	0.025222	Uridylate kinase	F	Catalyzes the reversible phosphorylation of UMP to UDP	Uridylate kinase
core	pyrR	0.152398	Bifunctional protein pyrR	F	uracil phosphoribosyltransferase	Bifunctional protein pyrR
core	qmcA	0.0300351	Protein QmcA	O	PFAM band 7 protein	Protein QmcA
core	qorA_1	0.101599	Quinone oxidoreductase 1	C	PFAM Alcohol dehydrogenase zinc-binding domain protein	Quinone oxidoreductase 1
core	qorA_2	0.126821	Quinone oxidoreductase 1	C	PFAM Alcohol dehydrogenase zinc-binding domain protein	Quinone oxidoreductase 1
core	qseB_1	0.101599	Transcriptional regulatory protein QseB	K	regulator	Transcriptional regulatory protein QseB
core	qseC	0.101599	Sensor protein QseC	T	Histidine kinase	Sensor protein QseC
core	queA	0.0401404	S-adenosylmethionine:tRNA ribosyltransferase-isomerase	F	Transfers and isomerizes the ribose moiety from AdoMet to the 7-aminomethyl group of 7-deazaguanine (preQ1-tRNA) to give epoxyqueuosine (oQ-tRNA)	S-adenosylmethionine:tRNA ribosyltransferase-isomerase
core	queC	0.101599	7-cyano-7-deazaguanine synthase	F	Catalyzes the ATP-dependent conversion of 7-carboxy-7- deazaguanine (CDG) to 7-cyano-7-deazaguanine (preQ(0))	7-cyano-7-deazaguanine synthase
core	queF	0.101599	NADPH-dependent 7-cyano-7-deazaguanine reductase	F	Catalyzes the NADPH-dependent reduction of 7-cyano-7- deazaguanine (preQ0) to 7-aminomethyl-7-deazaguanine (preQ1)	NADPH-dependent 7-cyano-7-deazaguanine reductase
core	queG	0.152398	Epoxyqueuosine reductase	C	Catalyzes the conversion of epoxyqueuosine (oQ) to queuosine (Q), which is a hypermodified base found in the wobble positions of tRNA(Asp), tRNA(Asn), tRNA(His) and tRNA(Tyr)	Epoxyqueuosine reductase
core	radA	0.0760213	DNA repair protein RadA	O	DNA-dependent ATPase involved in processing of recombination intermediates, plays a role in repairing DNA breaks. Stimulates the branch migration of RecA-mediated strand transfer reactions, allowing the 3' invading strand to extend heteroduplex DNA faster. Binds ssDNA in the presence of ADP but not other nucleotides, has ATPase activity that is stimulated by ssDNA and various branched DNA structu…	DNA repair protein RadA
core	rapZ	0.126821	RNase adapter protein RapZ	S	Displays ATPase and GTPase activities	RNase adapter protein RapZ
core	rbfA	0.0760213	30S ribosome-binding factor	J	One of several proteins that assist in the late maturation steps of the functional core of the 30S ribosomal subunit. Associates with free 30S ribosomal subunits (but not with 30S subunits that are part of 70S ribosomes or polysomes). Required for efficient processing of 16S rRNA. May interact with the 5'-terminal helix region of 16S rRNA	30S ribosome-binding factor
core	rbsC_3	0.202842	Ribose import permease protein RbsC	G	Belongs to the binding-protein-dependent transport system permease family	Ribose import permease protein RbsC
core	rcsC_2	0.0760213	Sensor histidine kinase RcsC	T	Histidine kinase	Sensor histidine kinase RcsC
core	rcsC_3	0.152398	Sensor histidine kinase RcsC	T	response regulator	Sensor histidine kinase RcsC
core	rcsC_4	0.126821	Sensor histidine kinase RcsC	T	response regulator	Sensor histidine kinase RcsC
core	rdgB	0.126821	dITP/XTP pyrophosphatase	F	Pyrophosphatase that catalyzes the hydrolysis of nucleoside triphosphates to their monophosphate derivatives, with a high preference for the non-canonical purine nucleotides XTP (xanthosine triphosphate), dITP (deoxyinosine triphosphate) and ITP. Seems to function as a house-cleaning enzyme that removes non-canonical purine nucleotides from the nucleotide pool, thus preventing their incorporation…	dITP/XTP pyrophosphatase
core	recA	0.0200702	Protein RecA	L	Can catalyze the hydrolysis of ATP in the presence of single-stranded DNA, the ATP-dependent uptake of single-stranded DNA by duplex DNA, and the ATP-dependent hybridization of homologous single-stranded DNAs. It interacts with LexA causing its activation and leading to its autocatalytic cleavage	Protein RecA
core	recJ	0.0401404	Single-stranded-DNA-specific exonuclease RecJ	L	single-stranded-DNA-specific exonuclease RecJ	Single-stranded-DNA-specific exonuclease RecJ
core	recN	0.0760213	DNA repair protein RecN	L	May be involved in recombinational repair of damaged DNA	DNA repair protein RecN
core	recQ	0.0760213	ATP-dependent DNA helicase RecQ	L	ATP-dependent DNA helicase RecQ	ATP-dependent DNA helicase RecQ
core	recR	0.0507993	Recombination protein RecR	L	May play a role in DNA repair. It seems to be involved in an RecBC-independent recombinational process of DNA repair. It may act with RecF and RecO	Recombination protein RecR
core	rep_1	0.0200702	ATP-dependent DNA helicase Rep	L	it can initiate unwinding at a nick in the DNA. It binds to the single-stranded DNA and acts in a progressive fashion along the DNA in the 3' to 5' direction	ATP-dependent DNA helicase Rep
core	resA_2	0.126821	Thiol-disulfide oxidoreductase ResA	CO	Redoxin domain protein	Thiol-disulfide oxidoreductase ResA
core	rfaC_1	0.152398	Lipopolysaccharide heptosyltransferase 1	M	lipopolysaccharide heptosyltransferase I	Lipopolysaccharide heptosyltransferase 1
core	rfaE	0.101599	D-beta-D-heptose 7-phosphate kinase	M	TIGRFAM rfaE bifunctional protein	D-beta-D-heptose 7-phosphate kinase
core	rfaF	0.0401404	ADP-heptose--LPS heptosyltransferase 2	M	heptosyltransferase II	ADP-heptose--LPS heptosyltransferase 2
core	rfbB	0.0760213	dTDP-glucose 4,6-dehydratase	M	Belongs to the NAD(P)-dependent epimerase dehydratase family. dTDP-glucose dehydratase subfamily	dTDP-glucose 4,6-dehydratase
core	rhlE_1	0.0760213	ATP-dependent RNA helicase RhlE	L	Belongs to the DEAD box helicase family	ATP-dependent RNA helicase RhlE
core	rhlE_3	0.126821	ATP-dependent RNA helicase RhlE	JKL	DEAD-box RNA helicase involved in ribosome assembly. Has RNA-dependent ATPase activity and unwinds double-stranded RNA	ATP-dependent RNA helicase RhlE
core	rho	0.025222	Transcription termination factor Rho	K	Facilitates transcription termination by a mechanism that involves Rho binding to the nascent RNA, activation of Rho's RNA-dependent ATPase activity, and release of the mRNA from the DNA template	Transcription termination factor Rho
core	rhtB_1	0.0760213	Homoserine/homoserine lactone efflux protein	E	Lysine exporter protein LysE YggA	Homoserine/homoserine lactone efflux protein
core	rhtB_2	0.152398	Homoserine/homoserine lactone efflux protein	E	Lysine transporter LysE	Homoserine/homoserine lactone efflux protein
core	ribBA	0.0760213	Riboflavin biosynthesis protein RibBA	H	Catalyzes the conversion of D-ribulose 5-phosphate to formate and 3,4-dihydroxy-2-butanone 4-phosphate	Riboflavin biosynthesis protein RibBA
core	ribD	0.0300351	Riboflavin biosynthesis protein RibD	H	Converts 2,5-diamino-6-(ribosylamino)-4(3h)-pyrimidinone 5'-phosphate into 5-amino-6-(ribosylamino)-2,4(1h,3h)- pyrimidinedione 5'-phosphate	Riboflavin biosynthesis protein RibD
core	ribE	0.152398	Riboflavin synthase	H	riboflavin synthase alpha	Riboflavin synthase
core	ribF	0.126821	Riboflavin biosynthesis protein RibF	H	Belongs to the ribF family	Riboflavin biosynthesis protein RibF
core	ribH	0.0760213	6,7-dimethyl-8-ribityllumazine synthase	H	Catalyzes the formation of 6,7-dimethyl-8- ribityllumazine by condensation of 5-amino-6-(D- ribitylamino)uracil with 3,4-dihydroxy-2-butanone 4-phosphate. This is the penultimate step in the biosynthesis of riboflavin	6,7-dimethyl-8-ribityllumazine synthase
core	ribX	0.126821	Riboflavin transport system permease protein RibX	P	binding-protein-dependent transport systems inner membrane component	Riboflavin transport system permease protein RibX
core	rimO	0.101599	Ribosomal protein S12 methylthiotransferase RimO	J	Catalyzes the methylthiolation of an aspartic acid residue of ribosomal protein S12	Ribosomal protein S12 methylthiotransferase RimO
core	rimP	0.126821	Ribosome maturation factor RimP	J	Required for maturation of 30S ribosomal subunits	Ribosome maturation factor RimP
core	rkpK	0.0760213	UDP-glucose 6-dehydrogenase	C	Belongs to the UDP-glucose GDP-mannose dehydrogenase family	UDP-glucose 6-dehydrogenase
core	rlmB	0.0760213	23S rRNA (guanosine-2'-O-)-methyltransferase RlmB	J	Specifically methylates the ribose of guanosine 2251 in 23S rRNA	23S rRNA (guanosine-2'-O-)-methyltransferase RlmB
core	rlmE	0.126821	Ribosomal RNA large subunit methyltransferase E	J	Specifically methylates the uridine in position 2552 of 23S rRNA at the 2'-O position of the ribose in the fully assembled 50S ribosomal subunit	Ribosomal RNA large subunit methyltransferase E
core	rlmH	0.0200702	Ribosomal RNA large subunit methyltransferase H	J	Specifically methylates the pseudouridine at position 1915 (m3Psi1915) in 23S rRNA	Ribosomal RNA large subunit methyltransferase H
core	rlmI	0.0401404	Ribosomal RNA large subunit methyltransferase I	J	catalyzes the methylation of cytosine at position 1962 of the 23S rRNA	Ribosomal RNA large subunit methyltransferase I
core	rlmJ	0.0760213	Ribosomal RNA large subunit methyltransferase J	H	Specifically methylates the adenine in position 2030 of 23S rRNA	Ribosomal RNA large subunit methyltransferase J
core	rlmN	0.0760213	Dual-specificity RNA methyltransferase RlmN	J	Specifically methylates position 2 of adenine 2503 in 23S rRNA and position 2 of adenine 37 in tRNAs	Dual-specificity RNA methyltransferase RlmN
core	rlpA	0.152398	hypothetical protein	M	Lytic transglycosylase with a strong preference for naked glycan strands that lack stem peptides	hypothetical protein
core	rluD	0.126821	Ribosomal large subunit pseudouridine synthase D	J	Responsible for synthesis of pseudouridine from uracil	Ribosomal large subunit pseudouridine synthase D
core	rmlA	0.0760213	Glucose-1-phosphate thymidylyltransferase	H	Catalyzes the formation of dTDP-glucose, from dTTP and glucose 1-phosphate, as well as its pyrophosphorolysis	Glucose-1-phosphate thymidylyltransferase
core	rmlC	0.101599	dTDP-4-dehydrorhamnose 3,5-epimerase	M	Catalyzes the epimerization of the C3' and C5'positions of dTDP-6-deoxy-D-xylo-4-hexulose, forming dTDP-6-deoxy-L-lyxo-4- hexulose	dTDP-4-dehydrorhamnose 3,5-epimerase
core	rmlD	0.101599	dTDP-4-dehydrorhamnose reductase	M	Catalyzes the reduction of dTDP-6-deoxy-L-lyxo-4- hexulose to yield dTDP-L-rhamnose	dTDP-4-dehydrorhamnose reductase
core	rnb	0.101599	Exoribonuclease 2	K	ribonuclease II	Exoribonuclease 2
core	rnc	0.0507993	Ribonuclease 3	J	Digests double-stranded RNA. Involved in the processing of primary rRNA transcript to yield the immediate precursors to the large and small rRNAs (23S and 16S). Processes some mRNAs, and tRNAs when they are encoded in the rRNA operon. Processes pre- crRNA and tracrRNA of type II CRISPR loci if present in the organism	Ribonuclease 3
core	rng	0.0300351	Ribonuclease G	J	ribonuclease, Rne Rng family	Ribonuclease G
core	rnhA	0.152398	Ribonuclease HI	L	Endonuclease that specifically degrades the RNA of RNA- DNA hybrids	Ribonuclease HI
core	rnhB	0.126821	Ribonuclease HII	L	Endonuclease that specifically degrades the RNA of RNA- DNA hybrids	Ribonuclease HII
core	rnpA	0.152398	Ribonuclease P protein component	J	RNaseP catalyzes the removal of the 5'-leader sequence from pre-tRNA to produce the mature 5'-terminus. It can also cleave other RNA substrates such as 4.5S RNA. The protein component plays an auxiliary but essential role in vivo by binding to the 5'-leader sequence and broadening the substrate specificity of the ribozyme	Ribonuclease P protein component
core	rnr	0.101599	Ribonuclease R	J	3'-5' exoribonuclease that releases 5'-nucleoside monophosphates and is involved in maturation of structured RNAs	Ribonuclease R
core	rocD	0.0401404	Ornithine aminotransferase	H	Belongs to the class-III pyridoxal-phosphate-dependent aminotransferase family	Ornithine aminotransferase
core	rpe	0.101599	Ribulose-phosphate 3-epimerase	G	Belongs to the ribulose-phosphate 3-epimerase family	Ribulose-phosphate 3-epimerase
core	rph	0.0401404	Ribonuclease PH	J	Phosphorolytic exoribonuclease that removes nucleotide residues following the -CCA terminus of tRNA and adds nucleotides to the ends of RNA molecules by using nucleoside diphosphates as substrates	Ribonuclease PH
core	rpiA	0.0760213	Ribose-5-phosphate isomerase A	G	Catalyzes the reversible conversion of ribose-5- phosphate to ribulose 5-phosphate	Ribose-5-phosphate isomerase A
core	rplA	0.0507993	50S ribosomal protein L1	J	Binds directly to 23S rRNA. The L1 stalk is quite mobile in the ribosome, and is involved in E site tRNA release	50S ribosomal protein L1
core	rplB	0.0507993	50S ribosomal protein L2	J	One of the primary rRNA binding proteins. Required for association of the 30S and 50S subunits to form the 70S ribosome, for tRNA binding and peptide bond formation. It has been suggested to have peptidyltransferase activity	50S ribosomal protein L2
core	rplC	0.202842	50S ribosomal protein L3	J	One of the primary rRNA binding proteins, it binds directly near the 3'-end of the 23S rRNA, where it nucleates assembly of the 50S subunit	50S ribosomal protein L3
core	rplD	0.126821	50S ribosomal protein L4	J	One of the primary rRNA binding proteins, this protein initially binds near the 5'-end of the 23S rRNA. It is important during the early stages of 50S assembly. It makes multiple contacts with different domains of the 23S rRNA in the assembled 50S subunit and ribosome	50S ribosomal protein L4
core	rplE	0.025222	50S ribosomal protein L5	J	This is 1 of the proteins that binds and probably mediates the attachment of the 5S RNA into the large ribosomal subunit, where it forms part of the central protuberance. In the 70S ribosome it contacts protein S13 of the 30S subunit (bridge B1b), connecting the 2 subunits	50S ribosomal protein L5
core	rplF	0.152398	50S ribosomal protein L6	J	This protein binds to the 23S rRNA, and is important in its secondary structure. It is located near the subunit interface in the base of the L7 L12 stalk, and near the tRNA binding site of the peptidyltransferase center	50S ribosomal protein L6
core	rplJ	0.0760213	50S ribosomal protein L10	J	Forms part of the ribosomal stalk, playing a central role in the interaction of the ribosome with GTP-bound translation factors	50S ribosomal protein L10
core	rplK	0.0760213	50S ribosomal protein L11	J	Forms part of the ribosomal stalk which helps the ribosome interact with GTP-bound translation factors	50S ribosomal protein L11
core	rplL	0.126821	50S ribosomal protein L7/L12	J	Forms part of the ribosomal stalk which helps the ribosome interact with GTP-bound translation factors. Is thus essential for accurate translation	50S ribosomal protein L7/L12
core	rplM	0.0760213	50S ribosomal protein L13	J	This protein is one of the early assembly proteins of the 50S ribosomal subunit, although it is not seen to bind rRNA by itself. It is important during the early stages of 50S assembly	50S ribosomal protein L13
core	rplN	0.0507993	50S ribosomal protein L14	J	Binds to 23S rRNA. Forms part of two intersubunit bridges in the 70S ribosome	50S ribosomal protein L14
core	rplO	0.0760213	50S ribosomal protein L15	J	binds to the 23S rRNA	50S ribosomal protein L15
core	rplP	0	50S ribosomal protein L16	J	Binds 23S rRNA and is also seen to make contacts with the A and possibly P site tRNAs	50S ribosomal protein L16
core	rplQ	0.101599	50S ribosomal protein L17	J	Ribosomal protein L17	50S ribosomal protein L17
core	rplR	0.101599	50S ribosomal protein L18	J	This is one of the proteins that binds and probably mediates the attachment of the 5S RNA into the large ribosomal subunit, where it forms part of the central protuberance	50S ribosomal protein L18
core	rplS	0.126821	50S ribosomal protein L19	J	This protein is located at the 30S-50S ribosomal subunit interface and may play a role in the structure and function of the aminoacyl-tRNA binding site	50S ribosomal protein L19
core	rplU	0.0760213	50S ribosomal protein L21	J	This protein binds to 23S rRNA in the presence of protein L20	50S ribosomal protein L21
core	rplV	0.101599	50S ribosomal protein L22	J	The globular domain of the protein is located near the polypeptide exit tunnel on the outside of the subunit, while an extended beta-hairpin is found that lines the wall of the exit tunnel in the center of the 70S ribosome	50S ribosomal protein L22
core	rplW	0.0760213	50S ribosomal protein L23	J	One of the early assembly proteins it binds 23S rRNA. One of the proteins that surrounds the polypeptide exit tunnel on the outside of the ribosome. Forms the main docking site for trigger factor binding to the ribosome	50S ribosomal protein L23
core	rplX	0.101599	50S ribosomal protein L24	J	One of the proteins that surrounds the polypeptide exit tunnel on the outside of the subunit	50S ribosomal protein L24
core	rpmA	0.0760213	50S ribosomal protein L27	J	Belongs to the bacterial ribosomal protein bL27 family	50S ribosomal protein L27
core	rpmB	0	50S ribosomal protein L28	J	Belongs to the bacterial ribosomal protein bL28 family	50S ribosomal protein L28
core	rpmD	0.152398	50S ribosomal protein L30	J	Ribosomal protein L30	50S ribosomal protein L30
core	rpmE2	0.0760213	50S ribosomal protein L31 type B	J	Ribosomal protein L31	50S ribosomal protein L31 type B
core	rpmG	0	50S ribosomal protein L33	J	Belongs to the bacterial ribosomal protein bL33 family	50S ribosomal protein L33
core	rpmH	0.290954	50S ribosomal protein L34	J	Belongs to the bacterial ribosomal protein bL34 family	50S ribosomal protein L34
core	rpmI	0.152398	50S ribosomal protein L35	J	Belongs to the bacterial ribosomal protein bL35 family	50S ribosomal protein L35
core	rpmJ	0	50S ribosomal protein L36	J	Belongs to the bacterial ribosomal protein bL36 family	50S ribosomal protein L36
core	rpoA	0.025222	DNA-directed RNA polymerase subunit alpha	K	DNA-dependent RNA polymerase catalyzes the transcription of DNA into RNA using the four ribonucleoside triphosphates as substrates	DNA-directed RNA polymerase subunit alpha
core	rpoB	0.0507993	DNA-directed RNA polymerase subunit beta	K	DNA-dependent RNA polymerase catalyzes the transcription of DNA into RNA using the four ribonucleoside triphosphates as substrates	DNA-directed RNA polymerase subunit beta
core	rpoC	0.0507993	DNA-directed RNA polymerase subunit beta'	K	DNA-dependent RNA polymerase catalyzes the transcription of DNA into RNA using the four ribonucleoside triphosphates as substrates	DNA-directed RNA polymerase subunit beta'
core	rpoE	0.025222	ECF RNA polymerase sigma-E factor	K	Belongs to the sigma-70 factor family. ECF subfamily	ECF RNA polymerase sigma-E factor
core	rpoH	0.0300351	RNA polymerase sigma factor RpoH	K	RNA polymerase sigma factor RpoH	RNA polymerase sigma factor RpoH
core	rpoN_1	0.101599	RNA polymerase sigma-54 factor	K	Sigma factors are initiation factors that promote the attachment of RNA polymerase to specific initiation sites and are then released	RNA polymerase sigma-54 factor
core	rpoS	0.126821	RNA polymerase sigma factor RpoS	K	RNA polymerase sigma factor RpoS	RNA polymerase sigma factor RpoS
core	rpoZ	0.025222	DNA-directed RNA polymerase subunit omega	K	Promotes RNA polymerase assembly. Latches the N- and C- terminal regions of the beta' subunit thereby facilitating its interaction with the beta and alpha subunits	DNA-directed RNA polymerase subunit omega
core	rpsA	0.0760213	30S ribosomal protein S1	J	thus facilitating recognition of the initiation point. It is needed to translate mRNA with a short Shine-Dalgarno (SD) purine-rich sequence	30S ribosomal protein S1
core	rpsB	0.0760213	30S ribosomal protein S2	J	Belongs to the universal ribosomal protein uS2 family	30S ribosomal protein S2
core	rpsC	0.0507993	30S ribosomal protein S3	J	Binds the lower part of the 30S subunit head. Binds mRNA in the 70S ribosome, positioning it for translation	30S ribosomal protein S3
core	rpsD	0.0760213	30S ribosomal protein S4	J	One of the primary rRNA binding proteins, it binds directly to 16S rRNA where it nucleates assembly of the body of the 30S subunit	30S ribosomal protein S4
core	rpsE	0.0507993	30S ribosomal protein S5	J	Located at the back of the 30S subunit body where it stabilizes the conformation of the head with respect to the body	30S ribosomal protein S5
core	rpsF	0.0760213	30S ribosomal protein S6	J	Binds together with S18 to 16S ribosomal RNA	30S ribosomal protein S6
core	rpsG	0.0760213	30S ribosomal protein S7	J	One of the primary rRNA binding proteins, it binds directly to 16S rRNA where it nucleates assembly of the head domain of the 30S subunit. Is located at the subunit interface close to the decoding center, probably blocks exit of the E-site tRNA	30S ribosomal protein S7
core	rpsH	0.101599	30S ribosomal protein S8	J	One of the primary rRNA binding proteins, it binds directly to 16S rRNA central domain where it helps coordinate assembly of the platform of the 30S subunit	30S ribosomal protein S8
core	rpsI	0.0760213	30S ribosomal protein S9	J	Belongs to the universal ribosomal protein uS9 family	30S ribosomal protein S9
core	rpsJ	0.025222	30S ribosomal protein S10	J	Involved in the binding of tRNA to the ribosomes	30S ribosomal protein S10
core	rpsK	0.0507993	30S ribosomal protein S11	J	Located on the platform of the 30S subunit, it bridges several disparate RNA helices of the 16S rRNA. Forms part of the Shine-Dalgarno cleft in the 70S ribosome	30S ribosomal protein S11
core	rpsL	0	30S ribosomal protein S12	J	Interacts with and stabilizes bases of the 16S rRNA that are involved in tRNA selection in the A site and with the mRNA backbone. Located at the interface of the 30S and 50S subunits, it traverses the body of the 30S subunit contacting proteins on the other side and probably holding the rRNA structure together. The combined cluster of proteins S8, S12 and S17 appears to hold together the shoulder…	30S ribosomal protein S12
core	rpsN	0.0760213	30S ribosomal protein S14	J	Binds 16S rRNA, required for the assembly of 30S particles and may also be responsible for determining the conformation of the 16S rRNA at the A site	30S ribosomal protein S14
core	rpsP	0.17762	30S ribosomal protein S16	J	Belongs to the bacterial ribosomal protein bS16 family	30S ribosomal protein S16
core	rpsQ	0.126821	30S ribosomal protein S17	J	One of the primary rRNA binding proteins, it binds specifically to the 5'-end of 16S ribosomal RNA	30S ribosomal protein S17
core	rpsR	0	30S ribosomal protein S18	J	Binds as a heterodimer with protein S6 to the central domain of the 16S rRNA, where it helps stabilize the platform of the 30S subunit	30S ribosomal protein S18
core	rpsS	0.126821	30S ribosomal protein S19	J	Protein S19 forms a complex with S13 that binds strongly to the 16S ribosomal RNA	30S ribosomal protein S19
core	rpsT	0.101599	30S ribosomal protein S20	J	Binds directly to 16S ribosomal RNA	30S ribosomal protein S20
core	rpsU	0.0507993	30S ribosomal protein S21	J	Belongs to the bacterial ribosomal protein bS21 family	30S ribosomal protein S21
core	rseB	0.0760213	Sigma-E factor regulatory protein RseB	T	PFAM MucB RseB family protein	Sigma-E factor regulatory protein RseB
core	rseP	0.126821	Regulator of sigma-E protease RseP	M	zinc metalloprotease	Regulator of sigma-E protease RseP
core	rsgA	0.126821	Small ribosomal subunit biogenesis GTPase RsgA	S	One of several proteins that assist in the late maturation steps of the functional core of the 30S ribosomal subunit. Helps release RbfA from mature subunits. May play a role in the assembly of ribosomal proteins into the subunit. Circularly permuted GTPase that catalyzes slow GTP hydrolysis, GTPase activity is stimulated by the 30S ribosomal subunit	Small ribosomal subunit biogenesis GTPase RsgA
core	rsmA	0.126821	Ribosomal RNA small subunit methyltransferase A	J	Specifically dimethylates two adjacent adenosines (A1518 and A1519) in the loop of a conserved hairpin near the 3'-end of 16S rRNA in the 30S particle. May play a critical role in biogenesis of 30S subunits	Ribosomal RNA small subunit methyltransferase A
core	rsmB_1	0.0760213	Ribosomal RNA small subunit methyltransferase B	J	Belongs to the class I-like SAM-binding methyltransferase superfamily. RsmB NOP family	Ribosomal RNA small subunit methyltransferase B
core	rsmH	0.126821	Ribosomal RNA small subunit methyltransferase H	J	Specifically methylates the N4 position of cytidine in position 1402 (C1402) of 16S rRNA	Ribosomal RNA small subunit methyltransferase H
core	rsmI_1	0.101599	Ribosomal RNA small subunit methyltransferase I	H	Catalyzes the 2'-O-methylation of the ribose of cytidine 1402 (C1402) in 16S rRNA	Ribosomal RNA small subunit methyltransferase I
core	rspR_1	0.0401404	HTH-type transcriptional repressor RspR	K	FCD	HTH-type transcriptional repressor RspR
core	rssB_2	0.152398	Regulator of RpoS	T	cheY-homologous receiver domain	Regulator of RpoS
core	rubA	0.025222	Rubredoxin	C	PFAM Rubredoxin-type Fe(Cys)4 protein	Rubredoxin
core	ruvA	0.101599	Holliday junction ATP-dependent DNA helicase RuvA	L	The RuvA-RuvB complex in the presence of ATP renatures cruciform structure in supercoiled DNA with palindromic sequence, indicating that it may promote strand exchange reactions in homologous recombination. RuvAB is a helicase that mediates the Holliday junction migration by localized denaturation and reannealing. RuvA stimulates, in the presence of DNA, the weak ATPase activity of RuvB	Holliday junction ATP-dependent DNA helicase RuvA
core	ruvB	0.0300351	Holliday junction ATP-dependent DNA helicase RuvB	L	The RuvA-RuvB complex in the presence of ATP renatures cruciform structure in supercoiled DNA with palindromic sequence, indicating that it may promote strand exchange reactions in homologous recombination. RuvAB is a helicase that mediates the Holliday junction migration by localized denaturation and reannealing	Holliday junction ATP-dependent DNA helicase RuvB
core	ruvC	0.101599	Crossover junction endodeoxyribonuclease RuvC	L	Nuclease that resolves Holliday junction intermediates in genetic recombination. Cleaves the cruciform structure in supercoiled DNA by nicking to strands with the same polarity at sites symmetrically opposed at the junction in the homologous arms and leaves a 5'-terminal phosphate and a 3'-terminal hydroxyl group	Crossover junction endodeoxyribonuclease RuvC
core	sasA_10	0.101599	Adaptive-response sensory-kinase SasA	T	Histidine kinase	Adaptive-response sensory-kinase SasA
core	sasA_11	0.0760213	Adaptive-response sensory-kinase SasA	T	Histidine kinase	Adaptive-response sensory-kinase SasA
core	sasA_2	0.126821	Adaptive-response sensory-kinase SasA	T	Histidine kinase	Adaptive-response sensory-kinase SasA
core	sasA_5	0.126821	Adaptive-response sensory-kinase SasA	T	response regulator	Adaptive-response sensory-kinase SasA
core	sbnA	0.0760213	putative siderophore biosynthesis protein SbnA	E	pyridoxal phosphate-dependent enzyme that may be involved in siderophore biosynthesis	putative siderophore biosynthesis protein SbnA
core	sbp	0.101599	Sulfate-binding protein	P	Sulfate ABC transporter, periplasmic sulfate-binding protein	Sulfate-binding protein
core	scoA	0.0300351	putative succinyl-CoA:3-ketoacid coenzyme A transferase subunit A	I	3-oxoacid CoA-transferase, A subunit	putative succinyl-CoA:3-ketoacid coenzyme A transferase subunit A
core	scoB	0.101599	putative succinyl-CoA:3-ketoacid coenzyme A transferase subunit B	I	3-oxoacid CoA-transferase, B subunit	putative succinyl-CoA:3-ketoacid coenzyme A transferase subunit B
core	scpA	0.101599	Segregation and condensation protein A	D	Participates in chromosomal partition during cell division. May act via the formation of a condensin-like complex containing Smc and ScpB that pull DNA away from mid-cell into both cell halves	Segregation and condensation protein A
core	scpB	0.253641	Segregation and condensation protein B	D	Participates in chromosomal partition during cell division. May act via the formation of a condensin-like complex containing Smc and ScpA that pull DNA away from mid-cell into both cell halves	Segregation and condensation protein B
core	sctC_1	0.152398	hypothetical protein	U	type IV pilus secretin PilQ	hypothetical protein
core	sdaA_1	0.0300351	L-serine dehydratase 1	E	L-Serine dehydratase	L-serine dehydratase 1
core	sdhA	0.0507993	Succinate dehydrogenase flavoprotein subunit	C	Belongs to the FAD-dependent oxidoreductase 2 family. FRD SDH subfamily	Succinate dehydrogenase flavoprotein subunit
core	sdhB	0.025222	Succinate dehydrogenase iron-sulfur subunit	C	Belongs to the succinate dehydrogenase fumarate reductase iron-sulfur protein family	Succinate dehydrogenase iron-sulfur subunit
core	sdhD	0.126821	Succinate dehydrogenase hydrophobic membrane anchor subunit	C	succinate dehydrogenase, hydrophobic membrane anchor protein	Succinate dehydrogenase hydrophobic membrane anchor subunit
core	secA	0.0760213	Protein translocase subunit SecA	U	Part of the Sec protein translocase complex. Interacts with the SecYEG preprotein conducting channel. Has a central role in coupling the hydrolysis of ATP to the transfer of proteins into and across the cell membrane, serving both as a receptor for the preprotein-SecB complex and as an ATP-driven molecular motor driving the stepwise translocation of polypeptide chains across the membrane	Protein translocase subunit SecA
core	secE	0.0760213	Protein translocase subunit SecE	U	Essential subunit of the Sec protein translocation channel SecYEG. Clamps together the 2 halves of SecY. May contact the channel plug during translocation	Protein translocase subunit SecE
core	secF	0.0300351	Protein translocase subunit SecF	U	Part of the Sec protein translocase complex. Interacts with the SecYEG preprotein conducting channel. SecDF uses the proton motive force (PMF) to complete protein translocation after the ATP-dependent function of SecA	Protein translocase subunit SecF
core	secG	0.101599	Protein-export membrane protein SecG	U	Preprotein translocase SecG subunit	Protein-export membrane protein SecG
core	secY	0.025222	Protein translocase subunit SecY	U	The central subunit of the protein translocation channel SecYEG. Consists of two halves formed by TMs 1-5 and 6-10. These two domains form a lateral gate at the front which open onto the bilayer between TMs 2 and 7, and are clamped together by SecE at the back. The channel is closed by both a pore ring composed of hydrophobic SecY resides and a short helix (helix 2A) on the extracellular side of …	Protein translocase subunit SecY
core	serC	0.126821	Phosphoserine aminotransferase	E	Catalyzes the reversible conversion of 3- phosphohydroxypyruvate to phosphoserine and of 3-hydroxy-2-oxo-4- phosphonooxybutanoate to phosphohydroxythreonine	Phosphoserine aminotransferase
core	serS	0.101599	Serine--tRNA ligase	J	Catalyzes the attachment of serine to tRNA(Ser). Is also able to aminoacylate tRNA(Sec) with serine, to form the misacylated tRNA L-seryl-tRNA(Sec), which will be further converted into selenocysteinyl-tRNA(Sec)	Serine--tRNA ligase
core	sir_1	0.101599	Sulfite reductase [ferredoxin]	C	Belongs to the nitrite and sulfite reductase 4Fe-4S domain family	Sulfite reductase [ferredoxin]
core	slmA	0.152398	Nucleoid occlusion factor SlmA	K	PFAM regulatory protein TetR	Nucleoid occlusion factor SlmA
core	slt	0.152398	hypothetical protein	M	lytic transglycosylase	hypothetical protein
core	slyD	0.17762	FKBP-type peptidyl-prolyl cis-trans isomerase SlyD	G	peptidyl-prolyl	FKBP-type peptidyl-prolyl cis-trans isomerase SlyD
core	smpB	0.0300351	SsrA-binding protein	J	Required for rescue of stalled ribosomes mediated by trans-translation. Binds to transfer-messenger RNA (tmRNA), required for stable association of tmRNA with ribosomes. tmRNA and SmpB together mimic tRNA shape, replacing the anticodon stem-loop with SmpB. tmRNA is encoded by the ssrA gene	SsrA-binding protein
core	smtB_1	0.202842	Succinyl-CoA--L-malate CoA-transferase beta subunit	C	L-carnitine dehydratase bile acid-inducible protein F	Succinyl-CoA--L-malate CoA-transferase beta subunit
core	soj	0.0507993	Sporulation initiation inhibitor protein Soj	D	PFAM Cobyrinic acid a,c-diamide synthase	Sporulation initiation inhibitor protein Soj
core	spaQ	0.152398	hypothetical protein	U	Type III secretion	hypothetical protein
core	speB	0.101599	Agmatinase	E	Belongs to the arginase family	Agmatinase
core	speE_1	0.126821	Polyamine aminopropyltransferase	E	Spermidine synthase	Polyamine aminopropyltransferase
core	spoT	0.0760213	Bifunctional (p)ppGpp synthase/hydrolase SpoT	KT	In eubacteria ppGpp (guanosine 3'-diphosphate 5-' diphosphate) is a mediator of the stringent response that coordinates a variety of cellular activities in response to changes in nutritional abundance	Bifunctional (p)ppGpp synthase/hydrolase SpoT
core	ssb	0.101599	Single-stranded DNA-binding protein	L	Plays an important role in DNA replication, recombination and repair. Binds to ssDNA and to an array of partner proteins to recruit them to their sites of action during DNA metabolism	Single-stranded DNA-binding protein
core	sspA	0.025222	Stringent starvation protein A	O	Glutathione S-transferase	Stringent starvation protein A
core	ssuA	0.0401404	hypothetical protein	P	PFAM NMT1 THI5 like domain protein	hypothetical protein
core	sucA_1	0.101599	2-oxoglutarate dehydrogenase E1 component	C	Dehydrogenase E1 component	2-oxoglutarate dehydrogenase E1 component
core	sucC	0.101599	Succinate--CoA ligase [ADP-forming] subunit beta	F	Succinyl-CoA synthetase functions in the citric acid cycle (TCA), coupling the hydrolysis of succinyl-CoA to the synthesis of either ATP or GTP and thus represents the only step of substrate-level phosphorylation in the TCA. The beta subunit provides nucleotide specificity of the enzyme and binds the substrate succinate, while the binding sites for coenzyme A and phosphate are found in the alpha …	Succinate--CoA ligase [ADP-forming] subunit beta
core	suhB	0.101599	Inositol-1-monophosphatase	G	Inositol monophosphatase	Inositol-1-monophosphatase
core	sumT	0.152398	Uroporphyrinogen-III C-methyltransferase	H	Belongs to the precorrin methyltransferase family	Uroporphyrinogen-III C-methyltransferase
core	surA	0.126821	Chaperone SurA	M	Chaperone involved in the correct folding and assembly of outer membrane proteins. Recognizes specific patterns of aromatic residues and the orientation of their side chains, which are found more frequently in integral outer membrane proteins. May act in both early periplasmic and late outer membrane-associated steps of protein maturation	Chaperone SurA
core	surE	0.0760213	5'-nucleotidase SurE	S	Nucleotidase that shows phosphatase activity on nucleoside 5'-monophosphates	5'-nucleotidase SurE
core	sutR_2	0.17762	HTH-type transcriptional regulator SutR	K	Helix-turn-helix domain	HTH-type transcriptional regulator SutR
core	tag	0.17762	DNA-3-methyladenine glycosylase 1	L	Pfam Methyladenine glycosylase	DNA-3-methyladenine glycosylase 1
core	tal	0.101599	Transaldolase	F	Transaldolase is important for the balance of metabolites in the pentose-phosphate pathway	Transaldolase
core	tamA	0.101599	Translocation and assembly module subunit TamA	M	PFAM surface antigen (D15)	Translocation and assembly module subunit TamA
core	tar_3	0.101599	hypothetical protein	NT	chemotaxis	hypothetical protein
core	tar_4	0.101599	hypothetical protein	NT	histidine kinase HAMP region domain protein	hypothetical protein
core	tatA	0.152398	Sec-independent protein translocase protein TatA	U	Part of the twin-arginine translocation (Tat) system that transports large folded proteins containing a characteristic twin-arginine motif in their signal peptide across membranes. TatA could form the protein-conducting channel of the Tat system	Sec-independent protein translocase protein TatA
core	tatB	0.0300351	Sec-independent protein translocase protein TatB	U	Part of the twin-arginine translocation (Tat) system that transports large folded proteins containing a characteristic twin-arginine motif in their signal peptide across membranes. Together with TatC, TatB is part of a receptor directly interacting with Tat signal peptides. TatB may form an oligomeric binding site that transiently accommodates folded Tat precursor proteins before their translocat…	Sec-independent protein translocase protein TatB
core	tatC	0.101599	Sec-independent protein translocase protein TatC	U	Part of the twin-arginine translocation (Tat) system that transports large folded proteins containing a characteristic twin-arginine motif in their signal peptide across membranes. Together with TatB, TatC is part of a receptor directly interacting with Tat signal peptides	Sec-independent protein translocase protein TatC
core	tcdA	0.101599	tRNA threonylcarbamoyladenosine dehydratase	H	PFAM UBA THIF-type NAD FAD binding protein	tRNA threonylcarbamoyladenosine dehydratase
core	tctD_1	0.0507993	Transcriptional regulatory protein tctD	K	Two component transcriptional regulator, winged helix family	Transcriptional regulatory protein tctD
core	tctD_2	0.101599	Transcriptional regulatory protein tctD	K	Transcriptional regulatory protein, C terminal	Transcriptional regulatory protein tctD
core	tctD_3	0.126821	Transcriptional regulatory protein tctD	K	response regulator	Transcriptional regulatory protein tctD
core	tctD_4	0.0200702	Transcriptional regulatory protein tctD	K	response regulator	Transcriptional regulatory protein tctD
core	tcyB	0.126821	L-cystine transport system permease protein TcyB	U	ABC transporter	L-cystine transport system permease protein TcyB
core	tcyC	0.0760213	L-cystine import ATP-binding protein TcyC	E	abc transporter	L-cystine import ATP-binding protein TcyC
core	tdh	0.126821	Alcohol dehydrogenase	C	alcohol dehydrogenase	Alcohol dehydrogenase
core	tdiR	0.0300351	Transcriptional regulatory protein TdiR	K	response regulator	Transcriptional regulatory protein TdiR
core	tgt	0.0300351	Queuine tRNA-ribosyltransferase	F	Catalyzes the base-exchange of a guanine (G) residue with the queuine precursor 7-aminomethyl-7-deazaguanine (PreQ1) at position 34 (anticodon wobble position) in tRNAs with GU(N) anticodons (tRNA-Asp, -Asn, -His and -Tyr). Catalysis occurs through a double-displacement mechanism. The nucleophile active site attacks the C1' of nucleotide 34 to detach the guanine base from the RNA, forming a coval…	Queuine tRNA-ribosyltransferase
core	thiC	0.101599	Phosphomethylpyrimidine synthase	H	Catalyzes the synthesis of the hydroxymethylpyrimidine phosphate (HMP-P) moiety of thiamine from aminoimidazole ribotide (AIR) in a radical S-adenosyl-L-methionine (SAM)-dependent reaction	Phosphomethylpyrimidine synthase
core	thiD	0.101599	Hydroxymethylpyrimidine/phosphomethylpyrimidine kinase	H	Phosphomethylpyrimidine kinase	Hydroxymethylpyrimidine/phosphomethylpyrimidine kinase
core	thiG	0.101599	Thiazole synthase	H	Catalyzes the rearrangement of 1-deoxy-D-xylulose 5- phosphate (DXP) to produce the thiazole phosphate moiety of thiamine. Sulfur is provided by the thiocarboxylate moiety of the carrier protein ThiS. In vitro, sulfur can be provided by H(2)S	Thiazole synthase
core	thrC	0.101599	Threonine synthase	E	Threonine synthase	Threonine synthase
core	thrS	0.0760213	Threonine--tRNA ligase	J	Catalyzes the attachment of threonine to tRNA(Thr) in a two-step reaction L-threonine is first activated by ATP to form Thr-AMP and then transferred to the acceptor end of tRNA(Thr)	Threonine--tRNA ligase
core	thyA	0.101599	Thymidylate synthase	F	Catalyzes the reductive methylation of 2'-deoxyuridine- 5'-monophosphate (dUMP) to 2'-deoxythymidine-5'-monophosphate (dTMP) while utilizing 5,10-methylenetetrahydrofolate (mTHF) as the methyl donor and reductant in the reaction, yielding dihydrofolate (DHF) as a by-product. This enzymatic reaction provides an intracellular de novo source of dTMP, an essential precursor for DNA biosynthesis	Thymidylate synthase
core	tig	0.101599	Trigger factor	D	Involved in protein export. Acts as a chaperone by maintaining the newly synthesized protein in an open conformation. Functions as a peptidyl-prolyl cis-trans isomerase	Trigger factor
core	tktA	0.101599	Transketolase 1	G	Belongs to the transketolase family	Transketolase 1
core	tmk	0.0760213	Thymidylate kinase	F	Phosphorylation of dTMP to form dTDP in both de novo and salvage pathways of dTTP synthesis	Thymidylate kinase
core	tolQ_1	0.0401404	Protein TolQ	U	MotA TolQ ExbB proton channel	Protein TolQ
core	tolQ_2	0.0507993	Protein TolQ	U	PFAM MotA TolQ ExbB proton channel	Protein TolQ
core	tolR	0.126821	hypothetical protein	U	biopolymer transport	hypothetical protein
core	tpiA	0.101599	Triosephosphate isomerase	G	Involved in the gluconeogenesis. Catalyzes stereospecifically the conversion of dihydroxyacetone phosphate (DHAP) to D-glyceraldehyde-3-phosphate (G3P)	Triosephosphate isomerase
core	tpx	0.101599	Thiol peroxidase	O	Thiol-specific peroxidase that catalyzes the reduction of hydrogen peroxide and organic hydroperoxides to water and alcohols, respectively. Plays a role in cell protection against oxidative stress by detoxifying peroxides	Thiol peroxidase
core	trmD	0.0507993	tRNA (guanine-N(1)-)-methyltransferase	J	Belongs to the RNA methyltransferase TrmD family	tRNA (guanine-N(1)-)-methyltransferase
core	trpB	0.0760213	Tryptophan synthase beta chain	E	The beta subunit is responsible for the synthesis of L- tryptophan from indole and L-serine	Tryptophan synthase beta chain
core	trpC_1	0.101599	Indole-3-glycerol phosphate synthase	E	Belongs to the TrpC family	Indole-3-glycerol phosphate synthase
core	trpE	0.0300351	Anthranilate synthase component 1	E	Part of a heterotetrameric complex that catalyzes the two-step biosynthesis of anthranilate, an intermediate in the biosynthesis of L-tryptophan. In the first step, the glutamine- binding beta subunit (TrpG) of anthranilate synthase (AS) provides the glutamine amidotransferase activity which generates ammonia as a substrate that, along with chorismate, is used in the second step, catalyzed by the…	Anthranilate synthase component 1
core	trpS	0.101599	Tryptophan--tRNA ligase	J	Tryptophanyl-tRNA synthetase	Tryptophan--tRNA ligase
core	trxB	0.0401404	Thioredoxin reductase	C	Belongs to the class-II pyridine nucleotide-disulfide oxidoreductase family	Thioredoxin reductase
core	tsaD	0.0760213	tRNA N6-adenosine threonylcarbamoyltransferase	J	Required for the formation of a threonylcarbamoyl group on adenosine at position 37 (t(6)A37) in tRNAs that read codons beginning with adenine. Is involved in the transfer of the threonylcarbamoyl moiety of threonylcarbamoyl-AMP (TC-AMP) to the N6 group of A37, together with TsaE and TsaB. TsaD likely plays a direct catalytic role in this reaction	tRNA N6-adenosine threonylcarbamoyltransferase
core	ttgR	0.0507993	HTH-type transcriptional regulator TtgR	K	Transcriptional regulator	HTH-type transcriptional regulator TtgR
core	ttuD_1	0.152398	Putative hydroxypyruvate reductase	C	Domain of unknown function (DUF4147)	Putative hydroxypyruvate reductase
core	tupB	0.152398	Tungstate uptake system permease protein TupB	P	Binding-protein-dependent transport system inner membrane component	Tungstate uptake system permease protein TupB
core	tusA	0.00996491	Sulfur carrier protein TusA	O	Belongs to the sulfur carrier protein TusA family	Sulfur carrier protein TusA
core	typA	0.025222	GTP-binding protein TypA/BipA	T	GTP-binding protein	GTP-binding protein TypA/BipA
core	tyrB	0.0501053	Aromatic-amino-acid aminotransferase	E	PFAM aminotransferase class I and II	Aromatic-amino-acid aminotransferase
core	tyrC	0.126821	Cyclohexadienyl dehydrogenase	E	prephenate dehydrogenase	Cyclohexadienyl dehydrogenase
core	tyrS	0.0760213	Tyrosine--tRNA ligase	J	Catalyzes the attachment of tyrosine to tRNA(Tyr) in a two-step reaction tyrosine is first activated by ATP to form Tyr- AMP and then transferred to the acceptor end of tRNA(Tyr)	Tyrosine--tRNA ligase
core	ubiB	0.0760213	putative protein kinase UbiB	H	Is probably a protein kinase regulator of UbiI activity which is involved in aerobic coenzyme Q (ubiquinone) biosynthesis	putative protein kinase UbiB
core	ubiD	0.0300351	3-octaprenyl-4-hydroxybenzoate carboxy-lyase	H	Catalyzes the decarboxylation of 3-octaprenyl-4-hydroxy benzoate to 2-octaprenylphenol, an intermediate step in ubiquinone biosynthesis	3-octaprenyl-4-hydroxybenzoate carboxy-lyase
core	ubiE_3	0.0760213	Ubiquinone/menaquinone biosynthesis C-methyltransferase UbiE	H	Methyltransferase required for the conversion of demethylmenaquinol (DMKH2) to menaquinol (MKH2) and the conversion of 2-polyprenyl-6-methoxy-1,4-benzoquinol (DDMQH2) to 2- polyprenyl-3-methyl-6-methoxy-1,4-benzoquinol (DMQH2)	Ubiquinone/menaquinone biosynthesis C-methyltransferase UbiE
core	ubiF	0.126821	2-octaprenyl-3-methyl-6-methoxy-1,4-benzoquinol hydroxylase	CH	Ubiquinone biosynthesis hydroxylase, UbiH UbiF VisC COQ6 family	2-octaprenyl-3-methyl-6-methoxy-1,4-benzoquinol hydroxylase
core	ubiG	0.101599	Ubiquinone biosynthesis O-methyltransferase	H	O-methyltransferase that catalyzes the 2 O-methylation steps in the ubiquinone biosynthetic pathway	Ubiquinone biosynthesis O-methyltransferase
core	ubiH	0.126821	2-octaprenyl-6-methoxyphenol hydroxylase	CH	Ubiquinone biosynthesis hydroxylase, UbiH UbiF VisC COQ6 family	2-octaprenyl-6-methoxyphenol hydroxylase
core	ubiK	0.101599	hypothetical protein	S	Membrane fusogenic activity	hypothetical protein
core	ugpA	0.101599	sn-glycerol-3-phosphate transport system permease protein UgpA	P	PFAM binding-protein-dependent transport systems inner membrane component	sn-glycerol-3-phosphate transport system permease protein UgpA
core	ugpB	0.0300351	sn-glycerol-3-phosphate-binding periplasmic protein UgpB	G	PFAM extracellular solute-binding protein family 1	sn-glycerol-3-phosphate-binding periplasmic protein UgpB
core	ugpC_3	0.126821	sn-glycerol-3-phosphate import ATP-binding protein UgpC	P	Part of the ABC transporter complex UgpABCE involved in sn-glycerol-3-phosphate import. Responsible for energy coupling to the transport system	sn-glycerol-3-phosphate import ATP-binding protein UgpC
core	upp	0.0401404	Uracil phosphoribosyltransferase	F	Catalyzes the conversion of uracil and 5-phospho-alpha- D-ribose 1-diphosphate (PRPP) to UMP and diphosphate	Uracil phosphoribosyltransferase
core	uppP	0.101599	Undecaprenyl-diphosphatase	V	Catalyzes the dephosphorylation of undecaprenyl diphosphate (UPP). Confers resistance to bacitracin	Undecaprenyl-diphosphatase
core	ureA	0.126821	Urease subunit gamma	E	Belongs to the urease gamma subunit family	Urease subunit gamma
core	ureB	0.126821	Urease subunit beta	E	Belongs to the urease beta subunit family	Urease subunit beta
core	ureE	0.253641	Urease accessory protein UreE	O	Involved in urease metallocenter assembly. Binds nickel. Probably functions as a nickel donor during metallocenter assembly	Urease accessory protein UreE
core	ureG	0.101599	Urease accessory protein UreG	KO	Facilitates the functional incorporation of the urease nickel metallocenter. This process requires GTP hydrolysis, probably effectuated by UreG	Urease accessory protein UreG
core	uvrA_1	0.0300351	UvrABC system protein A	L	The UvrABC repair system catalyzes the recognition and processing of DNA lesions. UvrA is an ATPase and a DNA-binding protein. A damage recognition complex composed of 2 UvrA and 2 UvrB subunits scans DNA for abnormalities. When the presence of a lesion has been verified by UvrB, the UvrA molecules dissociate	UvrABC system protein A
core	uvrB	0.0760213	UvrABC system protein B	L	damaged site, the DNA wraps around one UvrB monomer. DNA wrap is dependent on ATP binding by UvrB and probably causes local melting of the DNA helix, facilitating insertion of UvrB beta-hairpin between the DNA strands. Then UvrB probes one DNA strand for the presence of a lesion. If a lesion is found the UvrA subunits dissociate and the UvrB-DNA preincision complex is formed. This complex is subs…	UvrABC system protein B
core	uvrY_1	0.0760213	Response regulator UvrY	KT	response regulator	Response regulator UvrY
core	vgb_2	0.0760213	Virginiamycin B lyase	S	40-residue YVTN family beta-propeller repeat protein	Virginiamycin B lyase
core	waaA	0.101599	3-deoxy-D-manno-octulosonic acid transferase	M	transferase	3-deoxy-D-manno-octulosonic acid transferase
core	wecA	0.0760213	Undecaprenyl-phosphate alpha-N-acetylglucosaminyl 1-phosphate transferase	M	Glycosyl transferase, family 4	Undecaprenyl-phosphate alpha-N-acetylglucosaminyl 1-phosphate transferase
core	wecB_2	0.101599	UDP-N-acetylglucosamine 2-epimerase	M	Belongs to the UDP-N-acetylglucosamine 2-epimerase family	UDP-N-acetylglucosamine 2-epimerase
core	wecC	0.0760213	UDP-N-acetyl-D-mannosamine dehydrogenase	M	Belongs to the UDP-glucose GDP-mannose dehydrogenase family	UDP-N-acetyl-D-mannosamine dehydrogenase
core	xcpT_1	0.126821	Type II secretion system protein G	U	general secretion pathway protein G	Type II secretion system protein G
core	xerD	0.17762	Tyrosine recombinase XerD	D	Tyrosine recombinase XerD	Tyrosine recombinase XerD
core	xseA	0.152398	Exodeoxyribonuclease 7 large subunit	L	Bidirectionally degrades single-stranded DNA into large acid-insoluble oligonucleotides, which are then degraded further into small acid-soluble oligonucleotides	Exodeoxyribonuclease 7 large subunit
core	xseB	0.202842	Exodeoxyribonuclease 7 small subunit	L	Bidirectionally degrades single-stranded DNA into large acid-insoluble oligonucleotides, which are then degraded further into small acid-soluble oligonucleotides	Exodeoxyribonuclease 7 small subunit
core	xylF	0.126821	D-xylose-binding periplasmic protein	G	ABC transporter	D-xylose-binding periplasmic protein
core	xylG	0.0401404	Xylose import ATP-binding protein XylG	P	import. Responsible for energy coupling to the transport system	Xylose import ATP-binding protein XylG
core	xylH	0.126821	Xylose transport system permease protein XylH	G	Belongs to the binding-protein-dependent transport system permease family	Xylose transport system permease protein XylH
core	yaaA	0.126821	hypothetical protein	S	Belongs to the UPF0246 family	hypothetical protein
core	yabJ_1	0.202842	2-iminobutanoate/2-iminopropanoate deaminase	J	endoribonuclease L-PSP	2-iminobutanoate/2-iminopropanoate deaminase
core	yacG	0.126821	DNA gyrase inhibitor YacG	S	Inhibits all the catalytic activities of DNA gyrase by preventing its interaction with DNA. Acts by binding directly to the C-terminal domain of GyrB, which probably disrupts DNA binding by the gyrase	DNA gyrase inhibitor YacG
core	yadG	0.101599	putative ABC transporter ATP-binding protein YadG	V	ABC transporter	putative ABC transporter ATP-binding protein YadG
core	yadH_1	0.101599	Inner membrane transport permease YadH	V	Transport permease protein	Inner membrane transport permease YadH
core	yaeQ	0.0501053	putative protein YaeQ	S	PFAM YaeQ family protein	putative protein YaeQ
core	yafJ	0.0300351	Putative glutamine amidotransferase YafJ	S	Glutamine amido-transferase	Putative glutamine amidotransferase YafJ
core	yajC	0.126821	Sec translocon accessory complex subunit YajC	U	Preprotein translocase, YajC subunit	Sec translocon accessory complex subunit YajC
core	yajR_2	0.0300351	Inner membrane transport protein YajR	EGP	Major facilitator superfamily	Inner membrane transport protein YajR
core	ybaB	0.0300351	Nucleoid-associated protein YbaB	S	Binds to DNA and alters its conformation. May be involved in regulation of gene expression, nucleoid organization and DNA protection	Nucleoid-associated protein YbaB
core	ybaK	0.152398	Cys-tRNA(Pro)/Cys-tRNA(Cys) deacylase YbaK	S	Belongs to the prolyl-tRNA editing family. YbaK EbsC subfamily	Cys-tRNA(Pro)/Cys-tRNA(Cys) deacylase YbaK
core	ybdK	0.0300351	Putative glutamate--cysteine ligase 2	H	ATP-dependent carboxylate-amine ligase which exhibits weak glutamate--cysteine ligase activity	Putative glutamate--cysteine ligase 2
core	ybdL	0.17762	Methionine aminotransferase	E	Aminotransferase	Methionine aminotransferase
core	ybgC_2	0.101599	Acyl-CoA thioesterase YbgC	S	thioesterase	Acyl-CoA thioesterase YbgC
core	ybgJ_1	0.152398	putative protein YbgJ	E	Allophanate hydrolase, subunit 1	putative protein YbgJ
core	ybhF	0.126821	putative multidrug ABC transporter ATP-binding protein YbhF	V	ABC transporter	putative multidrug ABC transporter ATP-binding protein YbhF
core	ybiB	0.101599	putative protein YbiB	E	glycosyl transferase	putative protein YbiB
core	ybiT	0.101599	putative ABC transporter ATP-binding protein YbiT	S	ABC transporter	putative ABC transporter ATP-binding protein YbiT
core	yccU	0.101599	putative protein YccU	S	CoA binding domain	putative protein YccU
core	yceF	0.101599	Maf-like protein YceF	D	Maf-like protein	Maf-like protein YceF
core	yceI_1	0.126821	Protein YceI	S	Belongs to the UPF0312 family	Protein YceI
core	yceI_2	0.126821	Protein YceI	S	Belongs to the UPF0312 family	Protein YceI
core	yceJ	0.126821	Cytochrome b561	C	Cytochrome b561	Cytochrome b561
core	ycfH	0.101599	putative metal-dependent hydrolase YcfH	L	TIGRFAM hydrolase, TatD family	putative metal-dependent hydrolase YcfH
core	ychF	0.101599	Ribosome-binding ATPase YchF	J	ATPase that binds to both the 70S ribosome and the 50S ribosomal subunit in a nucleotide-independent manner	Ribosome-binding ATPase YchF
core	yciB	0.152398	Intracellular septation protein	D	probably involved in intracellular septation	Intracellular septation protein
core	yciO	0.101599	putative protein YciO	J	Belongs to the SUA5 family	putative protein YciO
core	ydcV	0.126821	Inner membrane ABC transporter permease protein YdcV	P	PFAM binding-protein-dependent transport systems inner membrane component	Inner membrane ABC transporter permease protein YdcV
core	ydfG_1	0.101599	NADP-dependent 3-hydroxy acid dehydrogenase YdfG	S	Belongs to the short-chain dehydrogenases reductases (SDR) family	NADP-dependent 3-hydroxy acid dehydrogenase YdfG
core	yeaW	0.126821	Carnitine monooxygenase oxygenase subunit	P	rieske 2fe-2s	Carnitine monooxygenase oxygenase subunit
core	yejB	0.0760213	Inner membrane ABC transporter permease protein YejB	P	PFAM binding-protein-dependent transport systems inner membrane component	Inner membrane ABC transporter permease protein YejB
core	yejE	0.101599	Inner membrane ABC transporter permease protein YejE	P	PFAM binding-protein-dependent transport systems inner membrane component	Inner membrane ABC transporter permease protein YejE
core	yejF	0.101599	putative ABC transporter ATP-binding protein YejF	P	Belongs to the ABC transporter superfamily	putative ABC transporter ATP-binding protein YejF
core	yfcA_1	0.0760213	putative membrane transporter protein YfcA	S	membrane transporter protein	putative membrane transporter protein YfcA
core	yfcG	0.0501053	Disulfide-bond oxidoreductase YfcG	O	Belongs to the GST superfamily	Disulfide-bond oxidoreductase YfcG
core	yfmJ	0.101599	Putative NADP-dependent oxidoreductase YfmJ	S	PFAM Alcohol dehydrogenase zinc-binding domain protein	Putative NADP-dependent oxidoreductase YfmJ
core	ygfF	0.126821	putative oxidoreductase YgfF	IQ	Short-chain dehydrogenase reductase sdr	putative oxidoreductase YgfF
core	ygiD	0.0760213	4,5-DOPA dioxygenase extradiol	S	Extradiol ring-cleavage dioxygenase class III protein subunit B	4,5-DOPA dioxygenase extradiol
core	yhaJ	0.0760213	HTH-type transcriptional regulator YhaJ	K	Transcriptional regulator	HTH-type transcriptional regulator YhaJ
core	yhbO	0.101599	Protein/nucleic acid deglycase 2	S	Intracellular protease, PfpI family	Protein/nucleic acid deglycase 2
core	yhdE	0.126821	Maf-like protein YhdE	D	Maf-like protein	Maf-like protein YhdE
core	yhfA	0.101599	Protein YhfA	O	PFAM OsmC family protein	Protein YhfA
core	yhgF	0.126821	Protein YhgF	K	SMART Resolvase, RNase H domain protein fold	Protein YhgF
core	yhhW	0.152398	Quercetin 2,3-dioxygenase	S	Belongs to the pirin family	Quercetin 2,3-dioxygenase
core	yhjE_1	0.0501053	Inner membrane metabolite transport protein YhjE	EGP	transporter	Inner membrane metabolite transport protein YhjE
core	yiaD	0.101599	putative lipoprotein YiaD	M	Belongs to the ompA family	putative lipoprotein YiaD
core	yiaJ	0.0507993	DNA-binding transcriptional repressor YiaJ	K	Transcriptional regulator	DNA-binding transcriptional repressor YiaJ
core	yibF_1	0.152398	putative GST-like protein YibF	O	Glutathione S-transferase	putative GST-like protein YibF
core	yigZ	0.152398	IMPACT family member YigZ	S	Domain of unknown function (DUF1949)	IMPACT family member YigZ
core	yjiA	0.152398	putative GTP-binding protein YjiA	S	cobalamin synthesis protein	putative GTP-binding protein YjiA
core	yjiE	0.0760213	HTH-type transcriptional regulator YjiE	K	Transcriptional regulator	HTH-type transcriptional regulator YjiE
core	yjjV	0.152398	putative metal-dependent hydrolase YjjV	L	PFAM TatD-related deoxyribonuclease	putative metal-dependent hydrolase YjjV
core	ymdB	0.0401404	O-acetyl-ADP-ribose deacetylase	S	PFAM Appr-1-p processing domain protein	O-acetyl-ADP-ribose deacetylase
core	ynfM	0.17762	Inner membrane transport protein YnfM	EGP	PFAM major facilitator superfamily MFS_1	Inner membrane transport protein YnfM
core	ypjD	0.101599	Inner membrane protein YpjD	S	Cytochrome c assembly protein	Inner membrane protein YpjD
core	yqgF	0.152398	Putative pre-16S rRNA nuclease	J	Could be a nuclease involved in processing of the 5'-end of pre-16S rRNA	Putative pre-16S rRNA nuclease
core	yqjD	0.0507993	putative protein YqjD	S	Bacterial protein of unknown function (DUF883)	putative protein YqjD
core	yrdA	0.101599	Protein YrdA	S	Transferase hexapeptide repeat containing protein	Protein YrdA
core	yscN	0.0300351	putative ATP synthase YscN	NU	PFAM H transporting two-sector ATPase alpha beta subunit central region	putative ATP synthase YscN
core	yueD	0.152398	Benzil reductase ((S)-benzoin forming)	IQ	short-chain dehydrogenase	Benzil reductase ((S)-benzoin forming)
core	ywhB	0.0602105	2-hydroxymuconate tautomerase	G	4-oxalocrotonate tautomerase	2-hydroxymuconate tautomerase
core	ywlC	0.126821	Threonylcarbamoyl-AMP synthase	H	Required for the formation of a threonylcarbamoyl group on adenosine at position 37 (t(6)A37) in tRNAs that read codons beginning with adenine	Threonylcarbamoyl-AMP synthase
core	zapD	0.0760213	Cell division protein ZapD	D	Cell division factor that enhances FtsZ-ring assembly. Directly interacts with FtsZ and promotes bundling of FtsZ protofilaments, with a reduction in FtsZ GTPase activity	Cell division protein ZapD
core	zapE	0.0760213	Cell division protein ZapE	S	PFAM AFG1-family ATPase	Cell division protein ZapE
core	zupT	0.0760213	Zinc transporter ZupT	P	Divalent heavy-metal cations transporter	Zinc transporter ZupT
accessory	aatA_2	0.0760213	Aspartate aminotransferase	E	Aminotransferase
accessory	accA1	0.126821	Acetyl-/propionyl-coenzyme A carboxylase alpha chain	I	carboxylase
accessory	accB_1	0.126821	Biotin carboxyl carrier protein of acetyl-CoA carboxylase	I	first, biotin carboxylase catalyzes the carboxylation of the carrier protein and then the transcarboxylase transfers the carboxyl group to form malonyl-CoA
accessory	accB_2	0.17762	Biotin carboxyl carrier protein of acetyl-CoA carboxylase	I	first, biotin carboxylase catalyzes the carboxylation of the carrier protein and then the transcarboxylase transfers the carboxyl group to form malonyl-CoA
accessory	accC_2	0.101599	Biotin carboxylase	I	Biotin carboxylase C-terminal domain
accessory	acdS	0.0200702	1-aminocyclopropane-1-carboxylate deaminase	E	Catalyzes a cyclopropane ring-opening reaction, the irreversible conversion of 1-aminocyclopropane-1-carboxylate (ACC) to ammonia and alpha-ketobutyrate. Allows growth on ACC as a nitrogen source
accessory	aceK	0.126821	Isocitrate dehydrogenase kinase/phosphatase	F	Bifunctional enzyme which can phosphorylate or dephosphorylate isocitrate dehydrogenase (IDH) on a specific serine residue. This is a regulatory mechanism which enables bacteria to bypass the Krebs cycle via the glyoxylate shunt in response to the source of carbon. When bacteria are grown on glucose, IDH is fully active and unphosphorylated, but when grown on acetate or ethanol, the activity of I…
accessory	acnB	0.0760213	Aconitate hydratase B	C	Belongs to the aconitase IPM isomerase family
accessory	acnM	0.126821	Aconitate hydratase A	C	aconitate hydratase
accessory	acoR	0.152398	Acetoin catabolism regulatory protein	KQ	PFAM sigma-54 factor interaction domain-containing protein
accessory	acpM	0.0507993	Meromycolate extension acyl carrier protein	IQ	Carrier of the growing fatty acid chain in fatty acid biosynthesis
accessory	acpP_3	1.227	Acyl carrier protein	IQ	Carrier of the growing fatty acid chain in fatty acid biosynthesis
accessory	acrB	0.101599	Multidrug efflux pump subunit AcrB	V	Efflux pump membrane transporter
accessory	acrF_1	0.0401404	Multidrug export protein AcrF	V	Efflux pump membrane transporter
accessory	acrF_2	0.126821	Multidrug export protein AcrF	V	Efflux pump membrane transporter
accessory	acsA_1	0.152398	Acetyl-coenzyme A synthetase	I	PrpE from Ralstonia solanacearum can produce acetyl-, propionyl-, butyryl- and acrylyl-coenzyme A, and Salmonella enterica produces propionyl- and butyryl-coenzyme A
accessory	acsA_2	0.126821	Acetyl-coenzyme A synthetase	I	amp-dependent synthetase
accessory	acsA_3	0.126821	Acetyl-coenzyme A synthetase	I	amp-dependent synthetase
accessory	acs	0.0300351	Acetyl-coenzyme A synthetase	F	Catalyzes the conversion of acetate into acetyl-CoA (AcCoA), an essential intermediate at the junction of anabolic and catabolic pathways. AcsA undergoes a two-step reaction. In the first half reaction, AcsA combines acetate with ATP to form acetyl-adenylate (AcAMP) intermediate. In the second half reaction, it can then transfer the acetyl group from AcAMP to the sulfhydryl group of CoA, forming …
accessory	act	0.17762	Methanol dehydrogenase activator	L	PFAM NUDIX hydrolase
accessory	actP	0.101599	Cation/acetate symporter ActP	S	Belongs to the sodium solute symporter (SSF) (TC 2.A.21) family
accessory	ada_1	0.0501053	Bifunctional transcriptional activator/DNA repair enzyme Ada	FL	Involved in the cellular defense against the biological effects of O6-methylguanine (O6-MeG) and O4-methylthymine (O4-MeT) in DNA. Repairs the methylated nucleobase in DNA by stoichiometrically transferring the methyl group to a cysteine residue in the enzyme. This is a suicide reaction the enzyme is irreversibly inactivated
accessory	ada_2	0.228419	Bifunctional transcriptional activator/DNA repair enzyme Ada	L	6-O-methylguanine DNA methyltransferase, DNA binding domain
accessory	adc	0.101599	putative acetoacetate decarboxylase	Q	Catalyzes the conversion of acetoacetate to acetone and carbon dioxide
accessory	addB	0.126821	ATP-dependent helicase/deoxyribonuclease subunit B	L	PD-(D/E)XK nuclease superfamily
accessory	adeP	0.0200702	Adenine permease AdeP	S	Xanthine uracil vitamin C permease
accessory	adhA_1	0.126821	putative alcohol dehydrogenase AdhA	S	alcohol dehydrogenase
accessory	adhC	0.126821	NADP-dependent alcohol dehydrogenase C	C	PFAM Alcohol dehydrogenase zinc-binding domain protein
accessory	aer_1	0.152398	Aerotaxis receptor	T	histidine kinase HAMP region domain protein
accessory	aer_2	0.152398	Aerotaxis receptor	T	histidine kinase HAMP region domain protein
accessory	aes_1	0.101599	Acetyl esterase	I	Alpha beta hydrolase
accessory	aes_2	0.202842	Acetyl esterase	I	Alpha beta hydrolase
accessory	aes_3	0.228419	Acetyl esterase	I	Alpha beta hydrolase
accessory	ahpD	0.202842	Alkyl hydroperoxide reductase AhpD	O	Antioxidant protein with alkyl hydroperoxidase activity. Required for the reduction of the AhpC active site cysteine residues and for the regeneration of the AhpC enzyme activity
accessory	aidB	0.126821	Putative acyl-CoA dehydrogenase AidB	C	acyl-CoA dehydrogenase
accessory	aiiA	0.17762	N-acyl homoserine lactonase	S	Metallo-beta-lactamase superfamily
accessory	aknOx	0.202842	Aclacinomycin-N/aclacinomycin-A oxidase	C	FAD linked oxidase
accessory	alaS_1	0.0602105	hypothetical protein	S	Threonyl alanyl tRNA synthetase
accessory	alaS	0.101599	Alanine--tRNA ligase	J	Catalyzes the attachment of alanine to tRNA(Ala) in a two-step reaction alanine is first activated by ATP to form Ala- AMP and then transferred to the acceptor end of tRNA(Ala). Also edits incorrectly charged Ser-tRNA(Ala) and Gly-tRNA(Ala) via its editing domain
accessory	ald	0.126821	3-succinoylsemialdehyde-pyridine dehydrogenase	C	Aldehyde dehydrogenase
accessory	alkB	0.202842	Alpha-ketoglutarate-dependent dioxygenase AlkB	L	Alkylated DNA repair protein
accessory	alkJ_1	0.101599	Alcohol dehydrogenase [acceptor]	E	(GMC) oxidoreductase
accessory	alkJ_2	0.228419	Alcohol dehydrogenase [acceptor]	E	Belongs to the GMC oxidoreductase family
accessory	allA	0.17762	Ureidoglycolate lyase	F	Catalyzes the catabolism of the allantoin degradation intermediate (S)-ureidoglycolate, generating urea and glyoxylate. Involved in the utilization of allantoin as nitrogen source
accessory	alsB	0.126821	D-allose-binding periplasmic protein	G	PFAM periplasmic binding protein LacI transcriptional regulator
accessory	amgK	0.101599	N-acetylmuramate/N-acetylglucosamine kinase	S	Aminoglycoside phosphotransferase
accessory	amiC_1	0.101599	hypothetical protein	M	N-Acetylmuramoyl-L-alanine amidase
accessory	amiC_2	0.0401404	hypothetical protein	E	ABC transporter substrate-binding protein
accessory	amiD	0.17762	N-acetylmuramoyl-L-alanine amidase AmiD	V	N-Acetylmuramoyl-L-alanine amidase
accessory	ampD	0.228419	1,6-anhydro-N-acetylmuramyl-L-alanine amidase AmpD	V	PFAM N-acetylmuramoyl-L-alanine amidase family 2
accessory	anmK	0.101599	Anhydro-N-acetylmuramic acid kinase	F	Catalyzes the specific phosphorylation of 1,6-anhydro-N- acetylmuramic acid (anhMurNAc) with the simultaneous cleavage of the 1,6-anhydro ring, generating MurNAc-6-P. Is required for the utilization of anhMurNAc either imported from the medium or derived from its own cell wall murein, and thus plays a role in cell wall recycling
accessory	anoI_1	0.126821	Acyl-homoserine-lactone synthase	H	Acyl-homoserine-lactone synthase
accessory	anoI_2	0.228419	Acyl-homoserine-lactone synthase	H	Acyl-homoserine-lactone synthase
accessory	anoR_1	0.126821	Transcriptional activator protein AnoR	K	transcriptional activator protein SolR
accessory	anoR_2	0.0760213	Transcriptional activator protein AnoR	K	Transcriptional regulator
accessory	ansB	0.152398	L-asparaginase	EJ	Belongs to the asparaginase 1 family
accessory	apbE_1	0.17762	FAD:protein FMN transferase	H	Flavin transferase that catalyzes the transfer of the FMN moiety of FAD and its covalent binding to the hydroxyl group of a threonine residue in a target flavoprotein
accessory	apbE_2	0.126821	FAD:protein FMN transferase	H	Flavin transferase that catalyzes the transfer of the FMN moiety of FAD and its covalent binding to the hydroxyl group of a threonine residue in a target flavoprotein
accessory	appC_2	0.126821	hypothetical protein	C	cytochrome bd ubiquinol oxidase, subunit I
accessory	appC	0.202842	Cytochrome bd-II ubiquinol oxidase subunit 1	C	Cytochrome bd terminal oxidase subunit I
accessory	apxIB	0.101599	Toxin RTX-I translocation ATP-binding protein	V	ABC transporter
accessory	aqpZ	0.152398	hypothetical protein	G	Belongs to the MIP aquaporin (TC 1.A.8) family
accessory	araB	0.202842	L-arabinolactonase	G	PFAM SMP-30 Gluconolaconase LRE domain protein
accessory	araF	0.152398	L-arabinose-binding periplasmic protein	G	PFAM periplasmic binding protein LacI transcriptional regulator
accessory	araG_1	0.17762	Arabinose import ATP-binding protein AraG	P	Part of the ABC transporter complex AraFGH involved in arabinose import. Responsible for energy coupling to the transport system
accessory	araG_2	0.152398	Arabinose import ATP-binding protein AraG	G	ABC transporter
accessory	argA_1	0.0300351	Amino-acid acetyltransferase	E	Belongs to the acetyltransferase family. ArgA subfamily
accessory	argA_2	0.101599	Amino-acid acetyltransferase	E	Acetyltransferase (GNAT) domain
accessory	argE_2	0.0501053	Acetylornithine deacetylase	E	Belongs to the peptidase M20A family. ArgE subfamily
accessory	argJ	0.101599	Arginine biosynthesis bifunctional protein ArgJ	E	Catalyzes two activities which are involved in the cyclic version of arginine biosynthesis the synthesis of N- acetylglutamate from glutamate and acetyl-CoA as the acetyl donor, and of ornithine by transacetylation between N(2)-acetylornithine and glutamate
accessory	argO_2	0.0401404	Arginine exporter protein ArgO	S	PFAM Lysine exporter protein (LYSE YGGA)
accessory	argP_1	0.126821	HTH-type transcriptional regulator ArgP	K	LysR substrate binding domain
accessory	arnA_1	0.228419	Bifunctional polymyxin resistance protein ArnA	J	PFAM formyl transferase domain protein
accessory	arnT_1	0.152398	Undecaprenyl phosphate-alpha-4-amino-4-deoxy-L-arabinose arabinosyl transferase	M	PFAM glycosyl transferase family 39
accessory	arnT_2	0.152398	Undecaprenyl phosphate-alpha-4-amino-4-deoxy-L-arabinose arabinosyl transferase	M	Dolichyl-phosphate-mannose-protein mannosyltransferase
accessory	aroA	0.0760213	3-phosphoshikimate 1-carboxyvinyltransferase	E	Catalyzes the transfer of the enolpyruvyl moiety of phosphoenolpyruvate (PEP) to the 5-hydroxyl of shikimate-3- phosphate (S3P) to produce enolpyruvyl shikimate-3-phosphate and inorganic phosphate
accessory	aroE_2	0.17762	Quinate/shikimate dehydrogenase (NAD(+))	E	Involved in the biosynthesis of the chorismate, which leads to the biosynthesis of aromatic amino acids. Catalyzes the reversible NADPH linked reduction of 3-dehydroshikimate (DHSA) to yield shikimate (SA)
accessory	aroG_2	0.101599	Phospho-2-dehydro-3-deoxyheptonate aldolase, Phe-sensitive	E	Stereospecific condensation of phosphoenolpyruvate (PEP) and D-erythrose-4-phosphate (E4P) giving rise to 3-deoxy-D- arabino-heptulosonate-7-phosphate (DAHP)
accessory	aroQ_2	0.17762	3-dehydroquinate dehydratase	E	Catalyzes a trans-dehydration via an enolate intermediate
accessory	arsC	0.152398	Arsenate reductase	T	Low molecular weight phosphotyrosine protein phosphatase
accessory	artJ	0.101599	ABC transporter arginine-binding protein 1	ET	PFAM extracellular solute-binding protein, family 3
accessory	artQ	0.101599	Arginine transport system permease protein ArtQ	E	Binding-protein-dependent transport system inner membrane component
accessory	aspC_2	0.101599	Aspartate aminotransferase	E	Aminotransferase class I and II
accessory	atoC	0.0760213	Regulatory protein AtoC	T	response regulator
accessory	atpC_2	0.0760213	ATP synthase epsilon chain	C	Produces ATP from ADP in the presence of a proton gradient across the membrane
accessory	atpF	0.581907	ATP synthase subunit b	C	F(1)F(0) ATP synthase produces ATP from ADP in the presence of a proton or sodium gradient. F-type ATPases consist of two structural domains, F(1) containing the extramembraneous catalytic core and F(0) containing the membrane proton channel, linked together by a central stalk and a peripheral stalk. During catalysis, ATP synthesis in the catalytic domain of F(1) is coupled via a rotary mechanism…
accessory	azoR1	0.152398	FMN-dependent NADH-azoreductase 1	C	Catalyzes the reductive cleavage of azo bond in aromatic azo compounds to the corresponding amines. Requires NADH, but not NADPH, as an electron donor for its activity
accessory	bacC	0.101599	Dihydroanticapsin 7-dehydrogenase	IQ	Enoyl-(Acyl carrier protein) reductase
accessory	baeR_1	0.152398	Transcriptional regulatory protein BaeR	K	Transcriptional regulatory , C terminal family protein
accessory	baeS	0.152398	Signal transduction histidine-protein kinase BaeS	T	HAMP (Histidine kinases, Adenylyl cyclases, Methyl binding proteins, Phosphatases) domain
accessory	baiN	0.17762	hypothetical protein	S	PFAM HI0933 family protein
accessory	bamB	0.101599	Outer membrane protein assembly factor BamB	M	Part of the outer membrane protein assembly complex, which is involved in assembly and insertion of beta-barrel proteins into the outer membrane
accessory	bamE	0.101599	Outer membrane protein assembly factor BamE	M	Part of the outer membrane protein assembly complex, which is involved in assembly and insertion of beta-barrel proteins into the outer membrane
accessory	bapA	0.101599	Beta-peptidyl aminopeptidase BapA	EQ	PFAM peptidase S58, DmpA
accessory	bauC_1	0.202842	Putative 3-oxopropanoate dehydrogenase	C	methylmalonate-semialdehyde dehydrogenase
accessory	bclA	0.126821	Benzoate--CoA ligase	I	Amp-dependent synthetase and ligase
accessory	bcr_1	0.17762	Bicyclomycin resistance protein	EGP	transporter
accessory	bcr_2	0.202842	Bicyclomycin resistance protein	EGP	Drug resistance transporter Bcr CflA subfamily
accessory	benM_2	0.101599	HTH-type transcriptional regulator BenM	K	LysR substrate binding domain
accessory	bepA_1	0.152398	Beta-barrel assembly-enhancing protease	O	Peptidase M48
accessory	bepA_3	0.0401404	Beta-barrel assembly-enhancing protease	O	Peptidase M48
accessory	bepR	0.228419	HTH-type transcriptional repressor BepR	K	Bacterial regulatory proteins, tetR family
accessory	betI_1	0.152398	HTH-type transcriptional regulator BetI	K	Bacterial regulatory proteins, tetR family
accessory	betI_2	0.152398	HTH-type transcriptional regulator BetI	K	AefR-like transcriptional repressor, C-terminal region
accessory	betI_3	0.101599	HTH-type transcriptional regulator BetI	K	Bacterial regulatory proteins, tetR family
accessory	bfrD	0.0401404	putative TonB-dependent receptor BfrD	P	TonB-dependent siderophore receptor
accessory	bigR	0.126821	hypothetical protein	K	PFAM regulatory protein, ArsR
accessory	bioA	0.126821	Adenosylmethionine-8-amino-7-oxononanoate aminotransferase	H	Belongs to the class-III pyridoxal-phosphate-dependent aminotransferase family
accessory	bioD1	0.126821	ATP-dependent dethiobiotin synthetase BioD 1	H	Catalyzes a mechanistically unusual reaction, the ATP- dependent insertion of CO2 between the N7 and N8 nitrogen atoms of 7,8-diaminopelargonic acid (DAPA) to form an ureido ring
accessory	bioF	0.17762	8-amino-7-oxononanoate synthase	H	Catalyzes the decarboxylative condensation of pimeloyl- acyl-carrier protein and L-alanine to produce 8-amino-7- oxononanoate (AON), acyl-carrier protein , and carbon dioxide
accessory	bioI	0.152398	Biotin biosynthesis cytochrome P450	C	cytochrome P450
accessory	birA	0.17762	Bifunctional ligase/repressor BirA	H	biotin lipoate A B protein ligase
accessory	bktB	0.152398	Beta-ketothiolase BktB	I	Belongs to the thiolase family
accessory	bla	0.202842	Beta-lactamase OXA-18	M	beta-lactamase
accessory	bluB	0.0300351	5,6-dimethylbenzimidazole synthase	C	Cob(II)yrinic acid a,c-diamide reductase
accessory	bmr3	0.0401404	Multidrug resistance protein 3	EGP	Fungal trichothecene efflux pump (TRI12)
accessory	bolA_1	0.152398	hypothetical protein	K	Belongs to the BolA IbaG family
accessory	bprV_1	0.202842	Extracellular basic protease	M	Belongs to the peptidase S8 family
accessory	braC_3	0.126821	hypothetical protein	E	amino acid
accessory	btrK	0.152398	L-glutamyl-[BtrI acyl-carrier protein] decarboxylase	E	Belongs to the Orn Lys Arg decarboxylase class-II family
accessory	btr	0.152398	HTH-type transcriptional activator Btr	K	AraC-like ligand binding domain
accessory	btuB_1	0.152398	Vitamin B12 transporter BtuB	H	receptor
accessory	btuB_2	0.126821	Vitamin B12 transporter BtuB	H	TonB-dependent receptor
accessory	btuB_3	0.152398	Vitamin B12 transporter BtuB	P	TonB-dependent receptor
accessory	btuD_4	0.126821	Vitamin B12 import ATP-binding protein BtuD	P	Belongs to the ABC transporter superfamily
accessory	btuD_5	0.17762	Vitamin B12 import ATP-binding protein BtuD	V	ABC transporter transmembrane region
accessory	btuE	0.0401404	hypothetical protein	C	Belongs to the glutathione peroxidase family
accessory	btuF_1	0.152398	Vitamin B12-binding protein	P	Periplasmic binding protein
accessory	C1-hpah	0.0300351	p-hydroxyphenylacetate 3-hydroxylase, reductase component	S	Flavin reductase like domain
accessory	cadA	0.202842	putative cadmium-transporting ATPase	P	Heavy metal translocating P-type atpase
accessory	caiA_2	0.152398	Crotonobetainyl-CoA dehydrogenase	I	acyl-CoA dehydrogenase
accessory	caiD_1	0.152398	Carnitinyl-CoA dehydratase	I	enoyl-CoA hydratase
accessory	caiD_2	0.101599	Carnitinyl-CoA dehydratase	I	enoyl-CoA hydratase isomerase
accessory	calA	0.228419	Coniferyl-alcohol dehydrogenase	IQ	Enoyl-(Acyl carrier protein) reductase
accessory	can_2	0.126821	Carbonic anhydrase 2	P	Reversible hydration of carbon dioxide
accessory	carB	0.0200702	Carbamoyl-phosphate synthase large chain	F	Carbamoyl-phosphate synthetase ammonia chain
accessory	carC	0.126821	hypothetical protein	Q	Flavin containing amine oxidoreductase
accessory	car	0.126821	Carboxylic acid reductase	IQ	PFAM AMP-dependent synthetase and ligase
accessory	catD_1	0.17762	3-oxoadipate enol-lactonase 2	I	3-oxoadipate enol-lactonase
accessory	catD_2	0.17762	3-oxoadipate enol-lactonase 2	I	Alpha/beta hydrolase family
accessory	catM	0.17762	HTH-type transcriptional regulator CatM	K	LysR substrate binding domain
accessory	cbaB	0.0501053	Cytochrome c oxidase subunit 2	C	cytochrome c oxidase subunit II
accessory	cbbZC	0.17762	Phosphoglycolate phosphatase, chromosomal	G	Phosphoglycolate phosphatase
accessory	cbiA	0.152398	Cobyrinate a,c-diamide synthase	H	Catalyzes the ATP-dependent amidation of the two carboxylate groups at positions a and c of cobyrinate, using either L-glutamine or ammonia as the nitrogen source
accessory	cbiD	0.0401404	Cobalt-precorrin-5B C(1)-methyltransferase	H	Catalyzes the methylation of C-1 in cobalt-precorrin-5B to form cobalt-precorrin-6A
accessory	cbiL	0.152398	Cobalt-precorrin-2 C(20)-methyltransferase	H	Precorrin-2 C20-methyltransferase
accessory	cbiO	0.152398	Cobalt import ATP-binding protein CbiO	S	Urea ABC transporter ATP-binding protein
accessory	cbs	0.126821	Putative cystathionine beta-synthase	E	Cysteine synthase
accessory	cca	0.0501053	Multifunctional CCA protein	J	Catalyzes the addition and repair of the essential 3'- terminal CCA sequence in tRNAs without using a nucleic acid template. Adds these three nucleotides in the order of C, C, and A to the tRNA nucleotide-73, using CTP and ATP as substrates and producing inorganic pyrophosphate. Also shows phosphatase, 2'- nucleotidase and 2',3'-cyclic phosphodiesterase activities. These phosphohydrolase activiti…
accessory	ccoP	0.101599	Cbb3-type cytochrome c oxidase subunit CcoP	C	C-type cytochrome. Part of the cbb3-type cytochrome c oxidase complex
accessory	ccpA_2	0.17762	Catabolite control protein A	K	periplasmic binding protein LacI transcriptional regulator
accessory	ccpA_3	0.101599	Catabolite control protein A	K	periplasmic binding protein LacI transcriptional regulator
accessory	cdhR_1	0.698452	HTH-type transcriptional regulator CdhR	K	helix-turn-helix- domain containing protein, AraC type
accessory	cdhR_3	0.152398	HTH-type transcriptional regulator CdhR	K	PFAM helix-turn-helix- domain containing protein AraC type
accessory	cdiA	0.202842	hypothetical protein	U	TIGRFAM filamentous haemagglutinin family outer membrane protein
accessory	cdsA	0.101599	Phosphatidate cytidylyltransferase	I	Belongs to the CDS family
accessory	cefD	0.17762	Isopenicillin N epimerase	E	Isopenicillin N epimerase
accessory	cfa	0.152398	Cyclopropane-fatty-acyl-phospholipid synthase	M	Mycolic acid cyclopropane synthetase
accessory	chaC	0.17762	Glutathione-specific gamma-glutamylcyclotransferase	P	Catalyzes the cleavage of glutathione into 5-oxo-L- proline and a Cys-Gly dipeptide. Acts specifically on glutathione, but not on other gamma-glutamyl peptides
accessory	cheA	0.152398	Chemotaxis protein CheA	T	Signal transducing histidine kinase homodimeric
accessory	cheD	0.101599	Chemoreceptor glutamine deamidase CheD	NT	Probably deamidates glutamine residues to glutamate on methyl-accepting chemotaxis receptors (MCPs), playing an important role in chemotaxis
accessory	cheR	0.101599	Chemotaxis protein methyltransferase	H	Methylation of the membrane-bound methyl-accepting chemotaxis proteins (MCP) to form gamma-glutamyl methyl ester residues in MCP
accessory	cheV	0.0507993	Chemotaxis protein CheV	T	response regulator
accessory	cheW	0.101599	Chemotaxis protein CheW	NT	chemotaxis protein
accessory	cheY_3	0.0760213	Chemotaxis protein CheY	T	response regulator
accessory	cheZ_1	0.17762	Protein phosphatase CheZ	NT	Plays an important role in bacterial chemotaxis signal transduction pathway by accelerating the dephosphorylation of phosphorylated CheY (CheY-P)
accessory	cheZ_2	0.0760213	Protein phosphatase CheZ	NT	Plays an important role in bacterial chemotaxis signal transduction pathway by accelerating the dephosphorylation of phosphorylated CheY (CheY-P)
accessory	chiA	0.152398	hypothetical protein	S	Carbohydrate-binding family V XII
accessory	chrA1_1	0.17762	hypothetical protein	P	Chromate
accessory	chrA1	0.152398	Chromate transport protein	P	TIGRFAM chromate transporter, chromate ion transporter (CHR) family
accessory	chrB1_2	0.17762	hypothetical protein	S	Chromate resistance exported protein
accessory	cidA	0.202842	Holin-like protein CidA	S	PFAM LrgA family protein
accessory	cinA	0.152398	hypothetical protein	S	PFAM molybdopterin binding domain
accessory	cirA	0.202842	Colicin I receptor	P	TonB-dependent hemoglobin transferrin lactoferrin
accessory	citB	0.17762	Aconitate hydratase A	C	Catalyzes the isomerization of citrate to isocitrate via cis-aconitate
accessory	clcB_1	0.152398	Voltage-gated ClC-type chloride channel ClcB	P	CBS domain containing protein
accessory	clcD	0.126821	Carboxymethylenebutenolidase	Q	Dienelactone hydrolase
accessory	clpV1	0.101599	Protein ClpV1	O	type VI secretion ATPase, ClpV1 family
accessory	clsB	0.126821	Cardiolipin synthase B	I	Catalyzes the phosphatidyl group transfer from one phosphatidylglycerol molecule to another to form cardiolipin (CL) (diphosphatidylglycerol) and glycerol
accessory	cmdF	0.152398	MIO-dependent tyrosine 2,3-aminomutase	E	Histidine ammonia-lyase
accessory	cmk	0.101599	Cytidylate kinase	F	Belongs to the cytidylate kinase family. Type 1 subfamily
accessory	cmlA	0.126821	hypothetical protein	K	Beta-lactamase superfamily domain
accessory	cmpD_3	0.101599	Bicarbonate transport ATP-binding protein CmpD	P	abc transporter
accessory	cmpR	0.17762	HTH-type transcriptional activator CmpR	K	Transcriptional regulator
accessory	cnbH	0.0501053	2-amino-5-chloromuconic acid deaminase	J	Belongs to the amidase family
accessory	cnrA	0.0760213	Nickel and cobalt resistance protein CnrA	V	Belongs to the resistance-nodulation-cell division (RND) (TC 2.A.6) family
accessory	cnrH	0.101599	RNA polymerase sigma factor CnrH	K	Belongs to the sigma-70 factor family. ECF subfamily
accessory	cntO_3	0.17762	hypothetical protein	P	receptor
accessory	coaE	0.0760213	Dephospho-CoA kinase	H	Catalyzes the phosphorylation of the 3'-hydroxyl group of dephosphocoenzyme A to form coenzyme A
accessory	coaX	0.228419	Type III pantothenate kinase	F	Catalyzes the phosphorylation of pantothenate (Pan), the first step in CoA biosynthesis
accessory	cobD	0.228419	Cobalamin biosynthesis protein CobD	H	Converts cobyric acid to cobinamide by the addition of aminopropanol on the F carboxylic group
accessory	cobM	0.126821	Precorrin-4 C(11)-methyltransferase	H	Precorrin-4 C(11)-methyltransferase
accessory	cobO_2	0.0501053	Cob(I)yrinic acid a,c-diamide adenosyltransferase	H	Required for both de novo synthesis of the corrin ring for the assimilation of exogenous corrinoids. Participates in the adenosylation of a variety of incomplete and complete corrinoids
accessory	cobS	0.17762	Adenosylcobinamide-GDP ribazoletransferase	H	Joins adenosylcobinamide-GDP and alpha-ribazole to generate adenosylcobalamin (Ado-cobalamin). Also synthesizes adenosylcobalamin 5'-phosphate from adenosylcobinamide-GDP and alpha-ribazole 5'-phosphate
accessory	cobT	0.228419	Nicotinate-nucleotide--dimethylbenzimidazole phosphoribosyltransferase	H	Catalyzes the synthesis of alpha-ribazole-5'-phosphate from nicotinate mononucleotide (NAMN) and 5,6- dimethylbenzimidazole (DMB)
accessory	comB	0.0507993	2-phosphosulfolactate phosphatase	H	Belongs to the ComB family
accessory	copA_1	0.126821	putative copper-importing P-type ATPase A	P	ATPase, P-type (transporting), HAD superfamily, subfamily IC
accessory	copA_2	0.126821	Copper-exporting P-type ATPase	P	heavy metal translocating P-type ATPase
accessory	copB	0.228419	Copper resistance protein B	P	Copper resistance
accessory	copC	0.202842	Copper resistance protein C	S	Copper resistance protein
accessory	copD	0.253641	Copper resistance protein D	P	Copper resistance
accessory	copR	0.101599	Transcriptional activator protein CopR	KT	Transcriptional regulatory protein, C terminal
accessory	copZ	0.101599	Copper chaperone CopZ	P	heavy metal
accessory	coq7	0.0760213	2-nonaprenyl-3-methyl-6-methoxy-1,4-benzoquinol hydroxylase	H	Oxygenase that introduces the hydroxyl group at carbon five of 2-nonaprenyl-3-methyl-6-methoxy-1,4-benzoquinol resulting in the formation of 2-nonaprenyl-3-methyl-5-hydroxy-6-methoxy-1,4- benzoquinol
accessory	corC	0.126821	Magnesium and cobalt efflux protein CorC	P	CBS domain containing protein
accessory	coxM	0.0401404	hypothetical protein	C	cytochrome c oxidase subunit II
accessory	coxN	0.101599	Alternative cytochrome c oxidase subunit 1	C	Cytochrome c oxidase is the component of the respiratory chain that catalyzes the reduction of oxygen to water. Subunits 1- 3 form the functional core of the enzyme complex. CO I is the catalytic subunit of the enzyme. Electrons originating in cytochrome c are transferred via the copper A center of subunit 2 and heme A of subunit 1 to the bimetallic center formed by heme A3 and copper B
accessory	cpdA_1	0.126821	3',5'-cyclic adenosine monophosphate phosphodiesterase CpdA	P	Hydrolyzes cAMP to 5'-AMP. Plays an important regulatory role in modulating the intracellular concentration of cAMP, thereby influencing cAMP-dependent processes
accessory	cpdA_2	0.202842	3',5'-cyclic adenosine monophosphate phosphodiesterase CpdA	S	Hydrolyzes cAMP to 5'-AMP. Plays an important regulatory role in modulating the intracellular concentration of cAMP, thereby influencing cAMP-dependent processes
accessory	cpdA_3	0.126821	3',5'-cyclic adenosine monophosphate phosphodiesterase CpdA	S	Metallophosphoesterase
accessory	cpdB	0.202842	2',3'-cyclic-nucleotide 2'-phosphodiesterase/3'-nucleotidase	F	Belongs to the 5'-nucleotidase family
accessory	cpg2_1	0.126821	Carboxypeptidase G2	M	Peptidase family M28
accessory	cpg2_2	0.126821	Carboxypeptidase G2	E	Peptidase dimerisation domain
accessory	cpxA	0.152398	Sensor histidine kinase CpxA	T	Evidence 2a Function of homologous gene experimentally demonstrated in an other organism
accessory	cpxR	0.0507993	Transcriptional regulatory protein CpxR	K	two-component response regulator
accessory	cqsS	0.17762	CAI-1 autoinducer sensor kinase/phosphatase CqsS	T	His Kinase A (phosphoacceptor) domain
accessory	crt	0.17762	Short-chain-enoyl-CoA hydratase	I	Belongs to the enoyl-CoA hydratase isomerase family
accessory	cspA_2	0.202842	Cold shock-like protein CspA	K	Cold shock protein
accessory	cspV	0.101599	Cold shock protein CspV	K	'Cold-shock' DNA-binding domain
accessory	cusA	0.202842	hypothetical protein	S	Copper binding periplasmic protein CusF
accessory	cusC	0.17762	Cation efflux system protein CusC	M	TIGRFAM RND efflux system, outer membrane lipoprotein, NodT family
accessory	cusR_1	0.101599	Transcriptional regulatory protein CusR	K	response regulator
accessory	cusR_2	0	Transcriptional regulatory protein CusR	K	response regulator
accessory	cusS_1	0.0401404	Sensor kinase CusS	T	Member of a two-component regulatory system
accessory	cusS_2	0.126821	Sensor kinase CusS	T	Two-component sensor kinase N-terminal
accessory	cutA	0.0760213	Divalent-cation tolerance protein CutA	P	tolerance protein
accessory	cya	0.202842	hypothetical protein	Q	PFAM Hemolysin-type calcium-binding
accessory	cydB_1	0.0300351	Cytochrome bd-I ubiquinol oxidase subunit 2	C	Cytochrome d ubiquinol oxidase, subunit II
accessory	cydB_2	0.126821	Cytochrome bd-I ubiquinol oxidase subunit 2	C	oxidase subunit II
accessory	cynS	0.17762	Cyanate hydratase	P	Catalyzes the reaction of cyanate with bicarbonate to produce ammonia and carbon dioxide
accessory	cyoA_1	0.126821	Cytochrome bo(3) ubiquinol oxidase subunit 2	C	ubiquinol oxidase subunit
accessory	cyoA_2	0.17762	Cytochrome bo(3) ubiquinol oxidase subunit 2	C	ubiquinol oxidase subunit
accessory	cyoB_2	0.126821	Cytochrome bo(3) ubiquinol oxidase subunit 1	C	Belongs to the heme-copper respiratory oxidase family
accessory	cyoC_2	0.17762	Cytochrome bo(3) ubiquinol oxidase subunit 3	C	cytochrome o ubiquinol oxidase (Subunit III)
accessory	cyoC_3	0	Cytochrome bo(3) ubiquinol oxidase subunit 3	C	oxidase, subunit
accessory	cyoD_1	0.126821	Cytochrome bo(3) ubiquinol oxidase subunit 4	C	Cytochrome O ubiquinol oxidase
accessory	cyoD_2	0.0701754	Cytochrome bo(3) ubiquinol oxidase subunit 4	C	Prokaryotic Cytochrome C oxidase subunit IV
accessory	cysC_1	0.152398	Adenylyl-sulfate kinase	F	Catalyzes the synthesis of activated sulfate
accessory	cysC_2	0.17762	putative adenylyl-sulfate kinase	F	Catalyzes the synthesis of activated sulfate
accessory	cysD_2	0.152398	Sulfate adenylyltransferase subunit 2	S	Domain of unknown function (DUF3440)
accessory	cysE	0.640587	Serine acetyltransferase	E	Serine acetyltransferase, N-terminal
accessory	cysG	0.17762	Siroheme synthase	H	precorrin-3B C17-methyltransferase
accessory	cysH	0.17762	Thioredoxin-dependent 5'-adenylylsulfate reductase	C	Reduction of activated sulfate into sulfite
accessory	cysL_2	0.0760213	HTH-type transcriptional regulator CysL	K	LysR substrate binding domain
accessory	cysN	0.0760213	Sulfate adenylyltransferase subunit 1	H	Belongs to the TRAFAC class translation factor GTPase superfamily. Classic translation factor GTPase family. CysN NodQ subfamily
accessory	cysW	0.126821	Sulfate transport system permease protein CysW	P	sulfate ABC transporter
accessory	czcA_1	0.0300351	Cobalt-zinc-cadmium resistance protein CzcA	P	Belongs to the resistance-nodulation-cell division (RND) (TC 2.A.6) family
accessory	czcA_2	0.0300351	Cobalt-zinc-cadmium resistance protein CzcA	P	Belongs to the resistance-nodulation-cell division (RND) (TC 2.A.6) family
accessory	czcA_3	0.101599	Cobalt-zinc-cadmium resistance protein CzcA	P	Belongs to the resistance-nodulation-cell division (RND) (TC 2.A.6) family
accessory	czcB_1	0.101599	Cobalt-zinc-cadmium resistance protein CzcB	M	Belongs to the membrane fusion protein (MFP) (TC 8.A.1) family
accessory	czcB_2	0.126821	Cobalt-zinc-cadmium resistance protein CzcB	M	Belongs to the membrane fusion protein (MFP) (TC 8.A.1) family
accessory	czcB_3	0.126821	Cobalt-zinc-cadmium resistance protein CzcB	M	Belongs to the membrane fusion protein (MFP) (TC 8.A.1) family
accessory	czcC_1	0.152398	Cobalt-zinc-cadmium resistance protein CzcC	MU	Cobalt-zinc-cadmium outer membrane resistance protein
accessory	czcC_2	0.17762	Cobalt-zinc-cadmium resistance protein CzcC	MU	membrane
accessory	dacC	0.17762	D-alanyl-D-alanine carboxypeptidase DacC	M	Belongs to the peptidase S11 family
accessory	dadA1	0.0501053	D-amino acid dehydrogenase 1	E	Dehydrogenase
accessory	dadA_3	0.101599	D-amino acid dehydrogenase	E	PFAM FAD dependent oxidoreductase
accessory	dadX	0.126821	Alanine racemase, catabolic	E	Catalyzes the interconversion of L-alanine and D- alanine. May also act on other amino acids
accessory	dan	0.152398	D-aminoacylase	Q	D-aminoacylase
accessory	dapA_3	0.152398	4-hydroxy-tetrahydrodipicolinate synthase	E	Catalyzes the condensation of (S)-aspartate-beta- semialdehyde (S)-ASA and pyruvate to 4-hydroxy- tetrahydrodipicolinate (HTPA)
accessory	dapE_2	0.101599	Succinyl-diaminopimelate desuccinylase	E	Peptidase dimerisation domain
accessory	dauR	0.17762	Transcriptional regulator DauR	S	YheO-like PAS domain
accessory	dbpA	0.126821	ATP-dependent RNA helicase DbpA	L	Belongs to the DEAD box helicase family
accessory	dctA2_1	0.126821	C4-dicarboxylate transport protein 2	P	Belongs to the dicarboxylate amino acid cation symporter (DAACS) (TC 2.A.23) family
accessory	dctA	0.126821	Aerobic C4-dicarboxylate transport protein	C	Belongs to the dicarboxylate amino acid cation symporter (DAACS) (TC 2.A.23) family
accessory	dctB_2	0.152398	C4-dicarboxylate transport sensor protein DctB	T	PFAM ATP-binding region, ATPase domain protein
accessory	dctD_3	0.126821	C4-dicarboxylate transport transcriptional regulatory protein DctD	T	response regulator
accessory	decR_2	0.101599	DNA-binding transcriptional activator DecR	K	PFAM regulatory protein AsnC Lrp family
accessory	decR_3	0.126821	DNA-binding transcriptional activator DecR	K	helix_turn_helix ASNC type
accessory	degU	0.152398	Transcriptional regulatory protein DegU	K	regulator
accessory	dgoA	0.126821	2-dehydro-3-deoxy-6-phosphogalactonate aldolase	G	PFAM KDPG and KHG aldolase
accessory	dgoD	0.101599	D-galactonate dehydratase	M	mandelate racemase muconate lactonizing
accessory	dhaT_1	0.126821	1,3-propanediol dehydrogenase	C	Dehydrogenase
accessory	dhaT_2	0.152398	1,3-propanediol dehydrogenase	C	Dehydrogenase
accessory	dhpH	0.228419	2,6-dihydroxypyridine 3-monooxygenase	CH	PFAM monooxygenase FAD-binding
accessory	dinF	0.126821	DNA damage-inducible protein F	V	MATE efflux family protein
accessory	dinG	0.126821	putative ATP-dependent helicase DinG	KL	helicase
accessory	dkgB	0.126821	2,5-diketo-D-gluconic acid reductase B	S	Catalyzes the reduction of 2,5-diketo-D-gluconic acid to 2-keto-L-gulonic acid
accessory	dksA_1	0.152398	RNA polymerase-binding transcription factor DksA	T	Prokaryotic dksA/traR C4-type zinc finger
accessory	dksA_3	0.17762	RNA polymerase-binding transcription factor DksA	T	Transcription factor that acts by binding directly to the RNA polymerase (RNAP). Required for negative regulation of rRNA expression and positive regulation of several amino acid biosynthesis promoters
accessory	dltA_1	0.17762	D-alanine--poly(phosphoribitol) ligase subunit 1	Q	Condensation domain
accessory	dltA_2	0.17762	D-alanine--poly(phosphoribitol) ligase subunit 1	Q	synthetase
accessory	dltA_3	0.152398	D-alanine--poly(phosphoribitol) ligase subunit 1	IQ	amp-dependent synthetase and ligase
accessory	dmdB	0.101599	3-methylmercaptopropionyl-CoA ligase	IQ	PFAM AMP-dependent synthetase and ligase
accessory	dmdC_1	0.152398	3-methylmercaptopropionyl-CoA dehydrogenase	C	acyl-CoA dehydrogenase
accessory	dmdC_3	0.101599	3-methylmercaptopropionyl-CoA dehydrogenase	C	acyl-CoA dehydrogenase
accessory	dmlA_1	0.202842	D-malate dehydrogenase [decarboxylating]	CE	Tartrate dehydrogenase
accessory	dmlA_2	0.0760213	D-malate dehydrogenase [decarboxylating]	CE	Tartrate dehydrogenase
accessory	dmlR_10	0.152398	HTH-type transcriptional regulator DmlR	K	Transcriptional regulator
accessory	dmlR_13	0.17762	HTH-type transcriptional regulator DmlR	K	LysR family
accessory	dmlR_14	0.202842	HTH-type transcriptional regulator DmlR	K	Transcriptional regulator, LysR family
accessory	dmlR_15	0.126821	HTH-type transcriptional regulator DmlR	K	Transcriptional regulator
accessory	dmlR_16	0.101599	HTH-type transcriptional regulator DmlR	K	Transcriptional regulator
accessory	dmlR_19	0.101599	HTH-type transcriptional regulator DmlR	K	Transcriptional regulator, LysR family
accessory	dmlR_1	0.152398	HTH-type transcriptional regulator DmlR	K	Transcriptional regulator
accessory	dmlR_2	0.0401404	HTH-type transcriptional regulator DmlR	K	Transcriptional regulator
accessory	dmlR_3	0.228419	HTH-type transcriptional regulator DmlR	K	transcriptional Regulator, LysR family
accessory	dmlR_4	0.17762	HTH-type transcriptional regulator DmlR	K	Transcriptional regulator
accessory	dmlR_6	0.126821	HTH-type transcriptional regulator DmlR	K	regulator
accessory	dmlR_8	0.126821	HTH-type transcriptional regulator DmlR	K	LysR family
accessory	dmsA	0.101599	Dimethyl sulfoxide reductase DmsA	C	Belongs to the prokaryotic molybdopterin-containing oxidoreductase family
accessory	dnaB	0.025222	Replicative DNA helicase	L	it exhibits DNA-dependent ATPase activity and contains distinct active sites for ATP binding, DNA binding, and interaction with DnaC protein, primase, and other prepriming proteins
accessory	dnaE2	0.126821	Error-prone DNA polymerase	L	DNA polymerase involved in damage-induced mutagenesis and translesion synthesis (TLS). It is not the major replicative DNA polymerase
accessory	dnaG	0.101599	DNA primase	L	RNA polymerase that catalyzes the synthesis of short RNA molecules used as primers for DNA polymerase during DNA replication
accessory	dnaK_2	0.126821	Chaperone protein DnaK	O	heat shock protein 70
accessory	dnaX	0.253641	hypothetical protein	L	DNA polymerase III is a complex, multichain enzyme responsible for most of the replicative synthesis in bacteria. This DNA polymerase also exhibits 3' to 5' exonuclease activity
accessory	dpaL	0.202842	Diaminopropionate ammonia-lyase	E	Diaminopropionate ammonia-lyase
accessory	dppA_2	0.228419	Periplasmic dipeptide transport protein	E	ABC transporter substrate-binding protein
accessory	dppB_1	0.0200702	Dipeptide transport system permease protein DppB	P	abc transporter
accessory	dppB_2	0.152398	Dipeptide transport system permease protein DppB	P	abc transporter
accessory	drgA	0.126821	Protein DrgA	C	nitroreductase
accessory	drrA	0.17762	Daunorubicin/doxorubicin resistance ATP-binding protein DrrA	P	Part of the ABC transporter complex NodIJ involved in the export of the nodulation factors (Nod factors), the bacterial signal molecules that induce symbiosis and subsequent nodulation induction. Nod factors are LCO (lipo-chitin oligosaccharide), a modified beta-1,4-linked N-acetylglucosamine oligosaccharide. This subunit is responsible for energy coupling to the transport system
accessory	dsbB_2	0.17762	Disulfide bond formation protein B	C	Disulfide bond formation protein DsbB
accessory	dsbC	0.0760213	putative thiol:disulfide interchange protein DsbC	O	Required for disulfide bond formation in some periplasmic proteins. Acts by transferring its disulfide bond to other proteins and is reduced in the process
accessory	dsbD	0.17762	Thiol:disulfide interchange protein DsbD	CO	Required to facilitate the formation of correct disulfide bonds in some periplasmic proteins and for the assembly of the periplasmic c-type cytochromes. Acts by transferring electrons from cytoplasmic thioredoxin to the periplasm. This transfer involves a cascade of disulfide bond formation and reduction steps
accessory	dthadh	0.17762	D-threo-3-hydroxyaspartate dehydratase	E	alanine racemase
accessory	dusC	0.152398	tRNA-dihydrouridine(16) synthase	J	Catalyzes the synthesis of 5,6-dihydrouridine (D), a modified base found in the D-loop of most tRNAs, via the reduction of the C5-C6 double bond in target uridines. Specifically modifies U16 in tRNAs
accessory	dut	0.101599	Deoxyuridine 5'-triphosphate nucleotidohydrolase	F	This enzyme is involved in nucleotide metabolism it produces dUMP, the immediate precursor of thymidine nucleotides and it decreases the intracellular concentration of dUTP so that uracil cannot be incorporated into DNA
accessory	eamA_2	0.126821	putative amino-acid metabolite efflux pump	EG	EamA-like transporter family
accessory	echA8	0.126821	putative enoyl-CoA hydratase echA8	I	Belongs to the enoyl-CoA hydratase isomerase family
accessory	ectB	0.152398	Diaminobutyrate--2-oxoglutarate transaminase	E	Belongs to the class-III pyridoxal-phosphate-dependent aminotransferase family
accessory	efe	0.202842	2-oxoglutarate-dependent ethylene/succinate-forming enzyme	C	non-haem dioxygenase in morphine synthesis N-terminal
accessory	efp	0.0602105	Elongation factor P	J	Involved in peptide bond synthesis. Stimulates efficient translation and peptide-bond synthesis on native or reconstituted 70S ribosomes in vitro. Probably functions indirectly by altering the affinity of the ribosome for aminoacyl-tRNA, thus increasing their reactivity as acceptors for peptidyl transferase
accessory	egtB_1	0.126821	Hercynine oxygenase	S	DinB superfamily
accessory	egtB_2	0.101599	Hercynine oxygenase	S	Sulfatase-modifying factor enzyme 1
accessory	egtB_3	0.152398	Hercynine oxygenase	S	Sulfatase-modifying factor enzyme 1
accessory	emrA_1	0.152398	Multidrug export protein EmrA	V	PFAM secretion protein HlyD family protein
accessory	emrA_2	0.126821	Multidrug export protein EmrA	V	PFAM secretion protein HlyD family protein
accessory	emrB_1	0.152398	Multidrug export protein EmrB	P	Belongs to the major facilitator superfamily
accessory	emrB_6	0.152398	Multidrug export protein EmrB	P	Major facilitator superfamily
accessory	emrK_1	0.126821	putative multidrug resistance protein EmrK	V	Barrel-sandwich domain of CusB or HlyD membrane-fusion
accessory	emrY_1	0.126821	putative multidrug resistance protein EmrY	EGP	Fungal trichothecene efflux pump (TRI12)
accessory	emrY_3	0.126821	putative multidrug resistance protein EmrY	EGP	Major Facilitator Superfamily
accessory	engB	0.152398	putative GTP-binding protein EngB	D	Necessary for normal cell division and for the maintenance of normal septation
accessory	entS	0.0401404	Enterobactin exporter EntS	EGP	Transmembrane secretion effector
accessory	envZ	0.101599	Osmolarity sensor protein EnvZ	T	Histidine kinase
accessory	ephA_1	0.126821	2-(acetamidomethylene)succinate hydrolase	S	Alpha beta hydrolase
accessory	ephA	0.152398	Epoxide hydrolase A	S	Alpha beta hydrolase
accessory	epsF_3	0.101599	Type II secretion system protein F	U	Type II secretion system (T2SS), protein F
accessory	estA	0.17762	Esterase EstA	I	PFAM lipolytic protein G-D-S-L family
accessory	eutB	0.126821	Ethanolamine ammonia-lyase heavy chain	E	Ethanolamine ammonia lyase large subunit
accessory	eutC	0.17762	Ethanolamine ammonia-lyase light chain	E	Belongs to the EutC family
accessory	exuT_1	0.101599	Hexuronate transporter	G	PFAM major facilitator superfamily MFS_1
accessory	exuT_2	0.126821	Hexuronate transporter	G	Major Facilitator Superfamily
accessory	fabB	0.126821	3-oxoacyl-[acyl-carrier-protein] synthase 1	IQ	Belongs to the beta-ketoacyl-ACP synthases family
accessory	fabD	0.126821	Malonyl CoA-acyl carrier protein transacylase	I	malonyl CoA-acyl carrier protein transacylase
accessory	fabF_2	0.17762	3-oxoacyl-[acyl-carrier-protein] synthase 2	IQ	Belongs to the beta-ketoacyl-ACP synthases family
accessory	fabF_3	0.126821	3-oxoacyl-[acyl-carrier-protein] synthase 2	IQ	Belongs to the beta-ketoacyl-ACP synthases family
accessory	fabF_4	0.152398	3-oxoacyl-[acyl-carrier-protein] synthase 2	IQ	Belongs to the beta-ketoacyl-ACP synthases family
accessory	fabG_1	0.101599	3-oxoacyl-[acyl-carrier-protein] reductase FabG	IQ	PFAM short-chain dehydrogenase reductase SDR
accessory	fabG_2	0.152398	3-oxoacyl-[acyl-carrier-protein] reductase FabG	IQ	short-chain dehydrogenase
accessory	fabG_4	0.101599	3-oxoacyl-[acyl-carrier-protein] reductase	IQ	reductase
accessory	fabG_6	0.228419	3-oxoacyl-[acyl-carrier-protein] reductase FabG	IQ	Short-chain dehydrogenase reductase sdr
accessory	fabG_7	0.126821	3-oxoacyl-[acyl-carrier-protein] reductase FabG	IQ	reductase
accessory	fadB	0.0300351	Fatty acid oxidation complex subunit alpha	I	3-hydroxyacyl-coa dehydrogenase
accessory	fadD_1	0.126821	Long-chain-fatty-acid--CoA ligase	IQ	PFAM AMP-dependent synthetase and ligase
accessory	fadD_3	0.698452	Long-chain-fatty-acid--CoA ligase	IQ	PFAM AMP-dependent synthetase and ligase
accessory	fadD3	0.152398	3-[(3aS,4S,7aS)-7a-methyl-1,5-dioxo-octahydro-1H-inden-4-yl]propanoyl:CoA ligase	IQ	PFAM AMP-dependent synthetase and ligase
accessory	fadE	0.17762	Acyl-coenzyme A dehydrogenase	I	acyl-CoA dehydrogenase
accessory	fadN	0.126821	putative 3-hydroxyacyl-CoA dehydrogenase	I	3-hydroxyacyl-coa dehydrogenase
accessory	fatA_1	0.101599	Ferric-anguibactin receptor FatA	P	receptor
accessory	fatA_2	0.17762	Ferric-anguibactin receptor FatA	P	siderophore receptor
accessory	fcbB2	0.0501053	4-chlorobenzoyl coenzyme A dehalogenase-2	I	enoyl-CoA hydratase
accessory	fccB_2	0.152398	hypothetical protein	S	Pyridine nucleotide-disulphide oxidoreductase
accessory	fccB	0.152398	Sulfide dehydrogenase [flavocytochrome c] flavoprotein chain	C	Sulfide dehydrogenase
accessory	fdhC	0.17762	Gluconate 2-dehydrogenase cytochrome c subunit	C	Cytochrome c
accessory	fdhD_2	0.101599	Sulfur carrier protein FdhD	C	Required for formate dehydrogenase (FDH) activity. Acts as a sulfur carrier protein that transfers sulfur from IscS to the molybdenum cofactor prior to its insertion into FDH
accessory	fdhL	0.101599	Fructose dehydrogenase large subunit	E	glucose-methanol-choline oxidoreductase
accessory	fdhS	0.228419	Fructose dehydrogenase small subunit	S	Membrane bound FAD containing D-sorbitol dehydrogenase
accessory	fdx4_2	0.152398	Ferredoxin, 2Fe-2S	C	Ferredoxin
accessory	fecI	0.0760213	putative RNA polymerase sigma factor FecI	K	Belongs to the sigma-70 factor family. ECF subfamily
accessory	fetA	0.17762	putative iron export ATP-binding protein FetA	S	abc transporter
accessory	fetB	0.126821	putative iron export permease protein FetB	S	PFAM conserved
accessory	fhuA_1	0.17762	Ferrichrome outer membrane transporter/phage receptor	P	receptor
accessory	fhuA_3	0.152398	Ferrichrome outer membrane transporter/phage receptor	P	TonB-dependent siderophore receptor
accessory	fieF	0.0760213	Ferrous-iron efflux pump FieF	P	Belongs to the cation diffusion facilitator (CDF) transporter (TC 2.A.4) family
accessory	fixN	0.0760213	Cytochrome c oxidase subunit 1 , bacteroid	C	Cytochrome C and Quinol oxidase polypeptide I
accessory	fkpA	0.152398	hypothetical protein	M	peptidyl-prolyl cis-trans isomerase
accessory	flgC	0	Flagellar basal-body rod protein FlgC	N	Belongs to the flagella basal body rod proteins family
accessory	flgD	0.126821	Basal-body rod modification protein FlgD	N	Required for flagellar hook formation. May act as a scaffolding protein
accessory	flgE	0.126821	Flagellar hook protein FlgE	N	flagellar
accessory	flgF	0.0200702	Flagellar basal-body rod protein FlgF	N	Flagellar basal-body rod protein FlgF
accessory	flgG	0.0200702	Flagellar basal-body rod protein FlgG	N	flagellar basal-body rod protein
accessory	flgH	0.101599	Flagellar L-ring protein	N	Assembles around the rod to form the L-ring and probably protects the motor basal body from shearing forces during rotation
accessory	flgI	0.202842	Flagellar P-ring protein	N	Assembles around the rod to form the L-ring and probably protects the motor basal body from shearing forces during rotation
accessory	flgJ	0.152398	Peptidoglycan hydrolase FlgJ	N	Flagellar rod assembly protein muramidase FlgJ
accessory	flgL	0.0760213	Flagellar hook-associated protein 3	N	Flagellar hook-associated protein 3
accessory	flhA_2	0.126821	Flagellar biosynthesis protein FlhA	N	Required for formation of the rod structure of the flagellar apparatus. Together with FliI and FliH, may constitute the export apparatus of flagellin
accessory	flhB	0.126821	Flagellar biosynthetic protein FlhB	N	Required for formation of the rod structure in the basal body of the flagellar apparatus. Together with FliI and FliH, may constitute the export apparatus of flagellin
accessory	flhC	0.0760213	Flagellar transcriptional regulator FlhC	K	Functions in complex with FlhD as a master transcriptional regulator that regulates transcription of several flagellar and non-flagellar operons by binding to their promoter region. Activates expression of class 2 flagellar genes, including fliA, which is a flagellum-specific sigma factor that turns on the class 3 genes. Also regulates genes whose products function in a variety of physiological p…
accessory	flhD	0.0507993	Flagellar transcriptional regulator FlhD	K	Functions in complex with FlhC as a master transcriptional regulator that regulates transcription of several flagellar and non-flagellar operons by binding to their promoter region. Activates expression of class 2 flagellar genes, including fliA, which is a flagellum-specific sigma factor that turns on the class 3 genes. Also regulates genes whose products function in a variety of physiological p…
accessory	fliA	0.0200702	RNA polymerase sigma factor FliA	K	Sigma factors are initiation factors that promote the attachment of RNA polymerase to specific initiation sites and are then released. This sigma factor controls the expression of flagella-related genes
accessory	fliE	0.152398	Flagellar hook-basal body complex protein FliE	N	Flagellar hook-basal body complex protein FliE
accessory	fliF	0.101599	Flagellar M-ring protein	N	The M ring may be actively involved in energy transduction
accessory	fliG	0.0760213	Flagellar motor switch protein FliG	N	flagellar motor switch protein flig
accessory	fliI	0.101599	Flagellum-specific ATP synthase	NU	PFAM H transporting two-sector ATPase alpha beta subunit central region
accessory	fliJ	0.0507993	Flagellar FliJ protein	N	Flagellar export protein FliJ
accessory	fliM	0.101599	Flagellar motor switch protein FliM	N	flagellar motor switch protein FliM
accessory	fliO	0.253641	hypothetical protein	N	Flagellar biosynthesis protein, FliO
accessory	fliP_1	0.0300351	Flagellar biosynthetic protein FliP	N	Plays a role in the flagellum-specific transport system
accessory	fliQ	0.126821	hypothetical protein	N	Role in flagellar biosynthesis
accessory	fliR	0.101599	hypothetical protein	N	Role in flagellar biosynthesis
accessory	fliS	0.152398	Flagellar secretion chaperone FliS	N	flagellar protein FliS
accessory	fliT	0.0760213	Flagellar protein FliT	N	Flagellar protein FliT
accessory	fliY_1	0.0401404	L-cystine-binding protein FliY	ET	belongs to the bacterial solute-binding protein 3 family
accessory	fliY_2	0.152398	L-cystine-binding protein FliY	ET	ABC transporter
accessory	folC	0.126821	Dihydrofolate synthase/folylpolyglutamate synthase	H	Belongs to the folylpolyglutamate synthase family
accessory	folE	0.126821	GTP cyclohydrolase 1	H	GTP cyclohydrolase
accessory	folP	0.228419	Dihydropteroate synthase	H	Catalyzes the condensation of para-aminobenzoate (pABA) with 6-hydroxymethyl-7,8-dihydropterin diphosphate (DHPt-PP) to form 7,8-dihydropteroate (H2Pte), the immediate precursor of folate derivatives
accessory	frc	0.152398	Formyl-CoA:oxalate CoA-transferase	C	L-carnitine dehydratase bile acid-inducible protein F
accessory	fsr	0.17762	Fosmidomycin resistance protein	EGP	Major Facilitator Superfamily
accessory	ftsA_1	0.0760213	Cell division protein FtsA	NU	assembly protein
accessory	ftsH_2	0.025222	ATP-dependent zinc metalloprotease FtsH	O	Acts as a processive, ATP-dependent zinc metallopeptidase for both cytoplasmic and membrane proteins. Plays a role in the quality control of integral membrane proteins
accessory	ftsK_2	0.17762	hypothetical protein	D	Belongs to the FtsK SpoIIIE SftA family
accessory	ftsK	0.0760213	DNA translocase FtsK	D	PFAM cell divisionFtsK SpoIIIE
accessory	ftsY_2	0.126821	Signal recognition particle receptor FtsY	N	PFAM GTP-binding signal recognition particle SRP54 G- domain
accessory	fucA	0.126821	hypothetical protein	H	glutathione s-transferase
accessory	fumB	0.0300351	Fumarate hydratase class I, anaerobic	C	Catalyzes the reversible hydration of fumarate to (S)- malate
accessory	fumC	0.0501053	Fumarate hydratase class II	C	Involved in the TCA cycle. Catalyzes the stereospecific interconversion of fumarate to L-malate
accessory	fur_2	0.126821	Ferric uptake regulation protein	K	Belongs to the Fur family
accessory	fusA_2	0.126821	Elongation factor G	J	Catalyzes the GTP-dependent ribosomal translocation step during translation elongation. During this step, the ribosome changes from the pre-translocational (PRE) to the post- translocational (POST) state as the newly formed A-site-bound peptidyl-tRNA and P-site-bound deacylated tRNA move to the P and E sites, respectively. Catalyzes the coordinated movement of the two tRNA molecules, the mRNA and…
accessory	fyuA	0.101599	Pesticin receptor	M	TonB dependent receptor
accessory	gabD_1	0.152398	Succinate-semialdehyde dehydrogenase [NADP(+)]	C	belongs to the aldehyde dehydrogenase family
accessory	gabD_2	0.152398	Succinate-semialdehyde dehydrogenase [NADP(+)]	C	belongs to the aldehyde dehydrogenase family
accessory	gabD_3	0.17762	Succinate-semialdehyde dehydrogenase [NADP(+)] GabD	C	belongs to the aldehyde dehydrogenase family
accessory	gabR_1	0.152398	HTH-type transcriptional regulatory protein GabR	K	aminotransferase class I and II
accessory	garB	0.202842	Glutathione amide reductase	C	Belongs to the class-I pyridine nucleotide-disulfide oxidoreductase family
accessory	garD_1	0.101599	Galactarate dehydratase (L-threo-forming)	G	PFAM D-galactarate dehydratase Altronate hydrolase domain protein
accessory	garD_2	0.101599	Galactarate dehydratase (L-threo-forming)	G	PFAM D-galactarate dehydratase Altronate hydrolase domain protein
accessory	garL	0.202842	5-keto-4-deoxy-D-glucarate aldolase	H	Belongs to the HpcH HpaI aldolase family
accessory	garP	0.126821	putative galactarate transporter	G	PFAM major facilitator superfamily MFS_1
accessory	gatC	0.126821	Glutamyl-tRNA(Gln) amidotransferase subunit C	J	Allows the formation of correctly charged Asn-tRNA(Asn) or Gln-tRNA(Gln) through the transamidation of misacylated Asp- tRNA(Asn) or Glu-tRNA(Gln) in organisms which lack either or both of asparaginyl-tRNA or glutaminyl-tRNA synthetases. The reaction takes place in the presence of glutamine and ATP through an activated phospho-Asp-tRNA(Asn) or phospho-Glu-tRNA(Gln)
accessory	gcl	0.0401404	Glyoxylate carboligase	S	Belongs to the TPP enzyme family
accessory	gcvA_1	0.152398	Glycine cleavage system transcriptional activator	K	Transcriptional regulator
accessory	gcvA_2	0.126821	Glycine cleavage system transcriptional activator	K	LysR family
accessory	gcvA_4	0.0401404	Glycine cleavage system transcriptional activator	K	Transcriptional regulator
accessory	gcvA_5	0.202842	Glycine cleavage system transcriptional activator	K	Transcriptional regulator
accessory	gcvH	0.228419	Glycine cleavage system H protein	E	The glycine cleavage system catalyzes the degradation of glycine. The H protein shuttles the methylamine group of glycine from the P protein to the T protein
accessory	gdh	0.0401404	Glucose 1-dehydrogenase	IQ	Short-chain dehydrogenase reductase sdr
accessory	gfo	0.17762	Glucose--fructose oxidoreductase	S	oxidoreductase
accessory	ggt_1	0.202842	Glutathione hydrolase proenzyme	M	gamma-glutamyltransferase
accessory	ggt_2	0.101599	Glutathione hydrolase proenzyme	M	gamma-glutamyltransferase
accessory	ghrA	0.228419	Glyoxylate/hydroxypyruvate reductase A	EH	d-isomer specific 2-hydroxyacid dehydrogenase, nad-binding
accessory	ghrB_1	0.126821	Glyoxylate/hydroxypyruvate reductase B	CH	D-isomer specific 2-hydroxyacid dehydrogenase
accessory	ghrB_4	0.126821	Glyoxylate/hydroxypyruvate reductase B	CH	Belongs to the D-isomer specific 2-hydroxyacid dehydrogenase family
accessory	ghxP	0.152398	Guanine/hypoxanthine permease GhxP	S	PFAM Xanthine uracil vitamin C permease
accessory	glcA	0.152398	Glycolate permease GlcA	C	permease
accessory	glgA	0.228419	Glycogen synthase	G	Synthesizes alpha-1,4-glucan chains using ADP-glucose
accessory	glgB_1	0.253641	1,4-alpha-glucan branching enzyme GlgB	G	trehalohydrolase
accessory	glgB_2	0.152398	1,4-alpha-glucan branching enzyme GlgB	G	Catalyzes the formation of the alpha-1,6-glucosidic linkages in glycogen by scission of a 1,4-alpha-linked oligosaccharide from growing alpha-1,4-glucan chains and the subsequent attachment of the oligosaccharide to the alpha-1,6 position
accessory	glgE_1	0.152398	Alpha-1,4-glucan:maltose-1-phosphate maltosyltransferase	G	SMART alpha amylase, catalytic sub domain
accessory	glgE_2	0.202842	Alpha-1,4-glucan:maltose-1-phosphate maltosyltransferase	G	Synthesizes alpha-1,4-glucan chains using ADP-glucose
accessory	glgX	0.152398	Glycogen operon protein GlgX	G	Belongs to the glycosyl hydrolase 13 family
accessory	glnA	0.101599	Glutamine synthetase	E	glutamine synthetase
accessory	glnB_3	0.202842	Nitrogen regulatory protein P-II	K	Belongs to the P(II) protein family
accessory	glnH_1	0.228419	ABC transporter glutamine-binding protein GlnH	ET	Amino acid ABC transporter substrate-binding protein
accessory	glnH_2	0.202842	ABC transporter glutamine-binding protein GlnH	ET	PFAM extracellular solute-binding protein, family 3
accessory	glnH_3	0.0760213	ABC transporter glutamine-binding protein GlnH	ET	Bacterial periplasmic substrate-binding proteins
accessory	glnL	0.152398	Sensory histidine kinase/phosphatase NtrB	T	Histidine kinase
accessory	glnM	0.126821	putative glutamine ABC transporter permease protein GlnM	P	amino acid
accessory	glnP_1	0.17762	Glutamine transport system permease protein GlnP	P	polar amino acid ABC transporter, inner membrane subunit
accessory	glnP_2	0.126821	putative glutamine ABC transporter permease protein GlnP	P	amino acid
accessory	glnP_3	0.152398	Glutamine transport system permease protein GlnP	E	ABC transporter
accessory	glnQ	3.44004	Glutamine transport ATP-binding protein GlnQ	E	ABC transporter
accessory	glnQ_2	0.101599	Glutamine transport ATP-binding protein GlnQ	E	ATP-binding protein
accessory	glnQ_3	0.025222	Glutamine transport ATP-binding protein GlnQ	E	amino acid ABC transporter, ATP-binding protein
accessory	glnQ_5	0.126821	Glutamine transport ATP-binding protein GlnQ	E	ATPases associated with a variety of cellular activities
accessory	glnQ_6	0.0760213	Glutamine transport ATP-binding protein GlnQ	E	ATP-binding protein
accessory	gloA	0.126821	Lactoylglutathione lyase	E	Lactoylglutathione lyase
accessory	gloB_2	0.126821	Hydroxyacylglutathione hydrolase	S	PFAM beta-lactamase domain protein
accessory	glpD	0.152398	Aerobic glycerol-3-phosphate dehydrogenase	C	Belongs to the FAD-dependent glycerol-3-phosphate dehydrogenase family
accessory	glpG_2	0.253641	hypothetical protein	S	Rhomboid family
accessory	glpG	0.101599	Rhomboid protease GlpG	S	Rhomboid family
accessory	glpQ	0.202842	Glycerophosphodiester phosphodiesterase, periplasmic	C	glycerophosphoryl diester phosphodiesterase
accessory	gltC_1	0.0507993	HTH-type transcriptional regulator GltC	K	LysR substrate binding domain
accessory	gltC_2	0.025222	HTH-type transcriptional regulator GltC	K	Transcriptional regulator
accessory	gltI_1	0.0501053	Glutamate/aspartate import solute-binding protein	ET	Bacterial periplasmic substrate-binding proteins
accessory	gltI_2	0.152398	Glutamate/aspartate import solute-binding protein	ET	Amino acid ABC transporter substrate-binding protein
accessory	gltI_4	0.202842	Glutamate/aspartate import solute-binding protein	ET	Bacterial periplasmic substrate-binding proteins
accessory	gltI_6	0.202842	Glutamate/aspartate import solute-binding protein	ET	substrate-binding periplasmic (PBP) ABC transporter protein
accessory	gltR_1	0.152398	HTH-type transcriptional regulator GltR	K	transcriptional Regulator, LysR family
accessory	gltR_2	0.581907	HTH-type transcriptional regulator GltR	K	transcriptional Regulator, LysR family
accessory	gltS	1.227	hypothetical protein	--	--
accessory	gluQ	0.126821	Glutamyl-Q tRNA(Asp) synthetase	J	Catalyzes the tRNA-independent activation of glutamate in presence of ATP and the subsequent transfer of glutamate onto a tRNA(Asp). Glutamate is transferred on the 2-amino-5-(4,5- dihydroxy-2-cyclopenten-1-yl) moiety of the queuosine in the wobble position of the QUC anticodon
accessory	glxR_1	0.0401404	2-hydroxy-3-oxopropionate reductase	I	2-Hydroxy-3-oxopropionate reductase
accessory	glxR_2	0.126821	2-hydroxy-3-oxopropionate reductase	I	semialdehyde reductase
accessory	gmuR	0.202842	HTH-type transcriptional regulator GmuR	K	Regulator
accessory	gnl	0.17762	hypothetical protein	G	Gluconolactonase
accessory	gno_3	0.101599	Gluconate 5-dehydrogenase	IQ	gluconate 5-dehydrogenase
accessory	gntK_1	0.202842	Thermoresistant gluconokinase	F	Gluconokinase
accessory	gntK_2	0.152398	Thermoresistant gluconokinase	G	Gluconokinase
accessory	gntR	0.126821	HTH-type transcriptional regulator GntR	K	periplasmic binding protein LacI transcriptional regulator
accessory	gph_1	0.202842	Phosphoglycolate phosphatase	G	Phosphoglycolate phosphatase
accessory	gph_2	0.17762	Phosphoglycolate phosphatase	S	PFAM Haloacid dehalogenase domain protein hydrolase
accessory	gpr	0.126821	L-glyceraldehyde 3-phosphate reductase	C	Aldo/keto reductase family
accessory	greA	0.0760213	Transcription elongation factor GreA	K	Necessary for efficient RNA polymerase transcription elongation past template-encoded arresting sites. The arresting sites in DNA have the property of trapping a certain fraction of elongating RNA polymerases that pass through, resulting in locked ternary complexes. Cleavage of the nascent transcript by cleavage factors such as GreA or GreB allows the resumption of elongation from the new 3'termi…
accessory	groL	0.0760213	60 kDa chaperonin	O	Prevents misfolding and promotes the refolding and proper assembly of unfolded polypeptides generated under stress conditions
accessory	groS3	0.025222	10 kDa chaperonin 3	O	Binds to Cpn60 in the presence of Mg-ATP and suppresses the ATPase activity of the latter
accessory	group_10032	0.17762	hypothetical protein	-	-
accessory	group_10147	0.101599	hypothetical protein	S	Protein of unknown function (DUF1275)
accessory	group_10458	0.101599	hypothetical protein	P	PFAM NnrS family protein
accessory	group_10459	0.0760213	hypothetical protein	K	helix_turn_helix, Lux Regulon
accessory	group_10460	1.71849	hypothetical protein	--	--
accessory	group_10461	0.101599	hypothetical protein	S	Nuclear protein SET
accessory	group_10470	0.228419	hypothetical protein	K	Helix-turn-helix XRE-family like proteins
accessory	group_10472	0.17762	hypothetical protein	C	cytochrome
accessory	group_10474	0.202842	hypothetical protein	S	alpha beta
accessory	group_10477	0.0401404	hypothetical protein	T	Diguanylate cyclase
accessory	group_10482	0.101599	Outer membrane porin protein 32	M	PFAM porin Gram-negative type
accessory	group_10483	0.101599	hypothetical protein	C	Specific class of high-redox-potential 4Fe-4S ferredoxins. Functions in anaerobic electron transport in most purple and in some other photosynthetic bacteria and in at least one genus (Paracoccus) of halophilic, denitrifying bacteria
accessory	group_10484	0.126821	hypothetical protein	S	Protein of unknown function (DUF1484)
accessory	group_10485	0.126821	hypothetical protein	-	-
accessory	group_10501	0.640587	hypothetical protein	N	small periplasmic lipoprotein
accessory	group_10502	0.101599	hypothetical protein	NU	Pilus assembly protein, PilO
accessory	group_10503	0.17762	hypothetical protein	M	PFAM OmpW family protein
accessory	group_10511	0.202842	hypothetical protein	S	stringent starvation protein b
accessory	group_10516	0.698452	hypothetical protein	S	transglycosylase associated protein
accessory	group_10517	0.17762	hypothetical protein	M	lytic transglycosylase
accessory	group_10518	0.0501053	hypothetical protein	-	-
accessory	group_10542	0.101599	hypothetical protein	-	-
accessory	group_10543	0.126821	hypothetical protein	S	Uncharacterised protein family (UPF0227)
accessory	group_10546	0.524042	hypothetical protein	F	Ribonuclease
accessory	group_10556	0.126821	hypothetical protein	K	regulator
accessory	group_10559	0.640587	hypothetical protein	-	-
accessory	group_10560	1.16686	hypothetical protein	--	--
accessory	group_10561	0.152398	hypothetical protein	-	-
accessory	group_10562	0.0760213	hypothetical protein	S	Spore Coat Protein U domain
accessory	group_10563	0.17762	hypothetical protein	NU	Pili and flagellar-assembly chaperone, PapD N-terminal domain
accessory	group_10564	0.126821	hypothetical protein	-	-
accessory	group_10565	0.228419	hypothetical protein	--	--
accessory	group_10567	0.126821	hypothetical protein	NU	type 4 fimbrial biogenesis
accessory	group_10576	0.202842	hypothetical protein	K	Bacterial regulatory proteins, tetR family
accessory	group_10582	0.17762	hypothetical protein	S	membrane transporter protein
accessory	group_10583	0.152398	hypothetical protein	P	ABC-type glycine betaine transport system
accessory	group_10584	0.0760213	hypothetical protein	-	-
accessory	group_10596	0.524042	hypothetical protein	-	-
accessory	group_10597	0.152398	hypothetical protein	C	formate dehydrogenase
accessory	group_10599	0.152398	hypothetical protein	S	Anti-sigma-K factor rskA
accessory	group_10600	0.524042	hypothetical protein	--	--
accessory	group_10607	0.17762	hypothetical protein	-	-
accessory	group_10620	0.202842	hypothetical protein	-	-
accessory	group_10622	0.228419	hypothetical protein	L	Belongs to the methyltransferase superfamily
accessory	group_10623	0.152398	hypothetical protein	M	MltA-interacting MipA family protein
accessory	group_10624	0.126821	hypothetical protein	-	-
accessory	group_10630	0.126821	hypothetical protein	Q	carboxymethylenebutenolidase
accessory	group_10638	0.152398	hypothetical protein	-	-
accessory	group_10644	0.126821	hypothetical protein	S	YXWGXW repeat (2 copies)
accessory	group_10645	0.253641	hypothetical protein	--	--
accessory	group_10646	1.27226	hypothetical protein	--	--
accessory	group_10648	0.0401404	hypothetical protein	G	PFAM polysaccharide deacetylase
accessory	group_10649	0.101599	hypothetical protein	K	FCD
accessory	group_10653	0.17762	hypothetical protein	O	Xanthine dehydrogenase
accessory	group_10654	0.17762	hypothetical protein	C	Xanthine dehydrogenase small subunit
accessory	group_10657	0.101599	hypothetical protein	P	regulatory protein LysR
accessory	group_10658	0.279218	hypothetical protein	E	Lysine exporter protein LysE YggA
accessory	group_10660	0.698452	hypothetical protein	S	Protein of unknown function (DUF3106)
accessory	group_10669	0.126821	hypothetical protein	S	Protein of unknown function (DUF2818)
accessory	group_10670	0.228419	hypothetical protein	S	Protein of unknown function (DUF1178)
accessory	group_10671	0.152398	putative enoyl-CoA hydratase 1	I	dehydratase
accessory	group_10673	0.253641	hypothetical protein	-	-
accessory	group_10675	0.17762	hypothetical protein	G	Phosphoglycerate mutase
accessory	group_10676	0.202842	Glutathione S-transferase	O	glutathione s-transferase
accessory	group_10677	0.17762	hypothetical protein	S	PIN domain
accessory	group_10678	0.101599	hypothetical protein	E	PFAM peptidase M14, carboxypeptidase A
accessory	group_10679	0.152398	hypothetical protein	-	-
accessory	group_10680	0.202842	hypothetical protein	--	--
accessory	group_10683	0.17762	hypothetical protein	S	Flavinator of succinate dehydrogenase
accessory	group_10691	0.228419	hypothetical protein	-	-
accessory	group_10693	0.17762	hypothetical protein	E	Periplasmic binding protein domain
accessory	group_10695	0.228419	putative oxidoreductase/MSMEI_2347	S	Catalyzes the reduction of 2,5-diketo-D-gluconic acid to 2-keto-L-gulonic acid
accessory	group_10696	0.152398	hypothetical protein	-	-
accessory	group_10697	0.126821	Putative universal stress protein	T	universal stress protein
accessory	group_10705	0.152398	hypothetical protein	S	membrane transporter protein
accessory	group_10707	0.101599	putative metallo-hydrolase	P	PFAM beta-lactamase domain protein
accessory	group_10714	0.152398	hypothetical protein	-	-
accessory	group_10723	0.228419	hypothetical protein	-	-
accessory	group_10725	0.228419	hypothetical protein	-	-
accessory	group_10726	0.126821	hypothetical protein	S	Protein of unknown function (DUF1800)
accessory	group_10738	0.0401404	putative protein	P	PFAM extracellular solute-binding protein family 1
accessory	group_10741	0.152398	hypothetical protein	G	Cupin domain
accessory	group_10742	0.152398	1,4-dihydroxy-2-naphthoyl-CoA hydrolase	S	Thioesterase
accessory	group_10747	0.152398	hypothetical protein	-	-
accessory	group_10749	0.126821	hypothetical protein	S	PFAM CreA family protein
accessory	group_10751	0.152398	hypothetical protein	S	Uncharacterized protein conserved in bacteria (DUF2252)
accessory	group_10756	0.152398	putative protein	G	Phosphoenolpyruvate phosphomutase
accessory	group_10758	0.152398	hypothetical protein	S	Domain of unknown function (DUF4124)
accessory	group_10767	0.253641	hypothetical protein	F	Adenylate cyclase
accessory	group_10769	0.0602105	hypothetical protein	S	Domain of unknown function (DUF1857)
accessory	group_10777	0.152398	hypothetical protein	S	Belongs to the cation diffusion facilitator (CDF) transporter (TC 2.A.4) family
accessory	group_10778	0.17762	hypothetical protein	K	PFAM regulatory protein, MarR
accessory	group_10781	0.0760213	hypothetical protein	-	-
accessory	group_10782	0.152398	hypothetical protein	S	FixH
accessory	group_10783	0.101599	hypothetical protein	C	iron-sulfur 4fe-4s ferredoxin transmembrane protein
accessory	group_10791	0.17762	hypothetical protein	G	Xylose isomerase-like TIM barrel
accessory	group_10794	0.0401404	putative Fe(2+)-trafficking protein	C	Could be a mediator in iron transactions between iron acquisition and iron-requiring processes, such as synthesis and or repair of Fe-S clusters in biosynthetic enzymes
accessory	group_10815	0.126821	hypothetical protein	S	Protein of unknown function (DUF455)
accessory	group_10820	1	hypothetical protein	P	choline ABC transporter, permease
accessory	group_10826	0.126821	Outer membrane porin protein	M	Evidence 3 Function proposed based on presence of conserved amino acid motif, structural feature or limited homology
accessory	group_10828	0.17762	hypothetical protein	M	FecR protein
accessory	group_10842	0.0760213	hypothetical protein	K	Transcriptional regulator
accessory	group_10844	0.152398	hypothetical protein	K	helix_turn_helix, Arsenical Resistance Operon Repressor
accessory	group_10852	0.152398	hypothetical protein	S	Putative prokaryotic signal transducing protein
accessory	group_10858	0.126821	hypothetical protein	-	-
accessory	group_10933	0.17762	hypothetical protein	K	Bacterial regulatory proteins, tetR family
accessory	group_10934	0.152398	hypothetical protein	S	SnoaL-like polyketide cyclase
accessory	group_10938	0.152398	hypothetical protein	F	Purine nucleoside permease
accessory	group_10939	0.152398	hypothetical protein	S	Tripartite tricarboxylate transporter TctB family
accessory	group_10943	0.0501053	hypothetical protein	S	Ankyrin repeat
accessory	group_10946	0.126821	hypothetical protein	F	nucleoside 2-deoxyribosyltransferase
accessory	group_10950	0.202842	hypothetical protein	NU	type iv pilus assembly protein
accessory	group_10951	0.152398	hypothetical protein	NU	PilX N-terminal
accessory	group_10953	0.152398	hypothetical protein	NU	Type II transport protein GspH
accessory	group_10954	0.698452	hypothetical protein	NU	Evidence 3 Function proposed based on presence of conserved amino acid motif, structural feature or limited homology
accessory	group_10958	0.17762	hypothetical protein	S	biosynthesis protein
accessory	group_10963	0.253641	hypothetical protein	S	Pfam:TPM
accessory	group_10964	0.17762	hypothetical protein	OU	peptidase A24A prepilin type IV
accessory	group_10965	0.0401404	hypothetical protein	U	Pilus assembly protein CpaB
accessory	group_10966	0.17762	hypothetical protein	U	Type II secretion system
accessory	group_10967	0.17762	hypothetical protein	NU	Type II secretion system
accessory	group_10969	0.640587	hypothetical protein	C	SagB-type dehydrogenase domain
accessory	group_10974	0.152398	hypothetical protein	S	SnoaL-like domain
accessory	group_10976	0.152398	hypothetical protein	-	-
accessory	group_10981	0.17762	hypothetical protein	S	Alpha beta hydrolase
accessory	group_10986	0.17762	hypothetical protein	-	-
accessory	group_10988	0.152398	Renalase	S	Flavin containing amine oxidoreductase
accessory	group_10989	0.152398	hypothetical protein	-	-
accessory	group_10990	0.126821	hypothetical protein	I	Acyl-transferase
accessory	group_10995	0.126821	hypothetical protein	S	Branched-chain amino acid transport protein (AzlD)
accessory	group_11004	0.228419	hypothetical protein	S	Regulatory protein, FmdB family
accessory	group_11006	0.152398	hypothetical protein	S	Transporter Component
accessory	group_11009	0.202842	hypothetical protein	S	Bacterial lipid A biosynthesis acyltransferase
accessory	group_11014	0.228419	hypothetical protein	S	Ribbon-helix-helix domain
accessory	group_11027	0.0507993	hypothetical protein	U	glutamate--cysteine ligase
accessory	group_11031	0.814996	hypothetical protein	--	--
accessory	group_11037	0.202842	hypothetical protein	S	Sporulation related domain
accessory	group_11041	0.698452	hypothetical protein	-	-
accessory	group_11043	0.17762	hypothetical protein	Q	X-Pro dipeptidyl-peptidase (S15 family)
accessory	group_11047	0.202842	hypothetical protein	S	XapX domain protein
accessory	group_11061	0.17762	hypothetical protein	S	GtrA-like protein
accessory	group_11062	0.152398	hypothetical protein	M	Secretion protein
accessory	group_11067	0.0602105	hypothetical protein	S	DUF218 domain
accessory	group_11070	0.126821	hypothetical protein	S	PFAM GYD family protein
accessory	group_11071	0.126821	hypothetical protein	I	TIGRFAM autotransporter-associated beta strand repeat protein
accessory	group_11072	0.0300351	hypothetical protein	T	CBS domain containing protein
accessory	group_11075	0.202842	hypothetical protein	S	Phage Tail Collar Domain
accessory	group_11078	0.126821	5-formyltetrahydrofolate cyclo-ligase	H	Belongs to the 5-formyltetrahydrofolate cyclo-ligase family
accessory	group_11084	0.126821	hypothetical protein	S	LysM domain
accessory	group_11085	0.126821	hypothetical protein	CO	Thioredoxin
accessory	group_11093	0.202842	hypothetical protein	-	-
accessory	group_11094	0.202842	hypothetical protein	S	Putative zinc-finger
accessory	group_11095	0.17762	hypothetical protein	S	had-superfamily hydrolase subfamily ia, variant 3
accessory	group_11096	0.0501053	hypothetical protein	S	PFAM Sel1 domain protein repeat-containing protein
accessory	group_11099	0.152398	hypothetical protein	S	Protein of unknown function (DUF3617)
accessory	group_11102	0.101599	hypothetical protein	S	PFAM Patatin
accessory	group_11109	0.228419	hypothetical protein	S	regulation of response to stimulus
accessory	group_11110	0.126821	hypothetical protein	K	addiction module antidote protein
accessory	group_11111	0.126821	hypothetical protein	S	Fusaric acid resistance protein-like
accessory	group_11116	0.640587	hypothetical protein	S	Evidence 3 Function proposed based on presence of conserved amino acid motif, structural feature or limited homology
accessory	group_11120	0.101599	hypothetical protein	U	Bacterial conjugation TrbI-like protein
accessory	group_11122	0.17762	hypothetical protein	--	--
accessory	group_11128	0.17762	4-sulfomuconolactone hydrolase	S	amidohydrolase 2
accessory	group_11130	0.17762	hypothetical protein	-	-
accessory	group_11134	0.698452	hypothetical protein	-	-
accessory	group_11135	0.17762	hypothetical protein	-	-
accessory	group_11140	0.101599	hypothetical protein	K	FCD
accessory	group_11141	0.101599	DNA-binding protein Bv3F	S	Histone family protein nucleoid-structuring protein H-NS
accessory	group_11142	0.101599	hypothetical protein	NOU	FlgN protein
accessory	group_11144	0.101599	hypothetical protein	N	flagellar hook-associated protein
accessory	group_11147	0.152398	hypothetical protein	S	Pfam Glycosyl transferase family 2
accessory	group_11175	0.152398	hypothetical protein	G	exo-alpha-(2->6)-sialidase activity
accessory	group_11176	0.152398	hypothetical protein	S	signal peptide protein
accessory	group_11177	0.126821	hypothetical protein	E	GDSL-like Lipase/Acylhydrolase family
accessory	group_11179	0.0401404	Virulence protein	E	Glyoxalase/Bleomycin resistance protein/Dioxygenase superfamily
accessory	group_11180	0.152398	hypothetical protein	S	Phosphoinositide phospholipase C, Ca2+-dependent
accessory	group_11184	0.126821	hypothetical protein	-	-
accessory	group_11185	0.152398	hypothetical protein	M	acid phosphatase
accessory	group_11186	0.152398	hypothetical protein	-	-
accessory	group_11190	0.17762	hypothetical protein	K	response regulator
accessory	group_11206	0.17762	hypothetical protein	S	Domain in histone-like proteins of HNS family
accessory	group_11207	0.253641	hypothetical protein	S	Evidence 3 Function proposed based on presence of conserved amino acid motif, structural feature or limited homology
accessory	group_11208	0.152398	hypothetical protein	-	-
accessory	group_11214	0.126821	hypothetical protein	S	PFAM Patatin
accessory	group_11215	0.698452	hypothetical protein	K	cold shock activator transcription regulator protein
accessory	group_11216	0.152398	hypothetical protein	T	signal transduction protein eal domain
accessory	group_11217	0.253641	hypothetical protein	-	-
accessory	group_11220	0.202842	hypothetical protein	S	DoxX
accessory	group_11222	0.152398	hypothetical protein	S	Predicted metal-dependent hydrolase
accessory	group_11224	0.126821	hypothetical protein	G	Periplasmic binding protein domain
accessory	group_11225	0.640587	hypothetical protein	P	ChaC-like protein
accessory	group_11227	0.101599	hypothetical protein	U	EPS I polysaccharide export inner membrane protein epsE
accessory	group_11229	0.0760213	hypothetical protein	K	Product type r regulator
accessory	group_11234	0.126821	Cyclic AMP receptor protein	K	Cyclic nucleotide-monophosphate binding domain
accessory	group_11235	0.228419	hypothetical protein	F	Anaerobic ribonucleoside-triphosphate reductase
accessory	group_11243	0.17762	hypothetical protein	-	-
accessory	group_11247	0.640587	hypothetical protein	--	--
accessory	group_11253	0.126821	hypothetical protein	K	regulator
accessory	group_11256	0.202842	hypothetical protein	O	Carbamoyltransferase C-terminus
accessory	group_11258	0.202842	hypothetical protein	-	-
accessory	group_11259	0.126821	hypothetical protein	I	fatty acid desaturase transmembrane protein
accessory	group_11261	0.640587	hypothetical protein	-	-
accessory	group_11264	0.101599	hypothetical protein	S	type VI secretion protein
accessory	group_11265	0.126821	hypothetical protein	S	TIGRFAM type VI secretion system lysozyme-related protein
accessory	group_11267	0.101599	hypothetical protein	S	type VI secretion protein
accessory	group_11268	0.126821	hypothetical protein	S	Predicted metal-binding integral membrane protein (DUF2182)
accessory	group_11281	0.202842	hypothetical protein	S	PFAM MbtH domain protein
accessory	group_11282	0.152398	hypothetical protein	S	cobalamin biosynthesis protein CobW
accessory	group_11283	0.0760213	hypothetical protein	S	3-Demethylubiquinone-9 3-methyltransferase
accessory	group_11287	0.698452	hypothetical protein	-	-
accessory	group_11288	0.253641	hypothetical protein	-	-
accessory	group_11294	0.0760213	HTH-type transcriptional regulator DmlR	K	LysR substrate binding domain
accessory	group_11295	0.17762	hypothetical protein	IQ	short chain dehydrogenase
accessory	group_11300	0.126821	Putative phosphoribosyl transferase	S	phosphoribosyltransferase
accessory	group_11303	0.126821	hypothetical protein	K	ParB-like nuclease domain
accessory	group_11304	0.0760213	hypothetical protein	NU	bacterial-type flagellum-dependent cell motility
accessory	group_11306	0.253641	hypothetical protein	I	PAP2 superfamily
accessory	group_11307	0.17762	hypothetical protein	NT	Chemotaxis sensory transducer
accessory	group_11311	0.0760213	hypothetical protein	S	Branched-chain amino acid transport protein (AzlD)
accessory	group_11312	0.0760213	hypothetical protein	E	AzlC protein
accessory	group_11313	0.0760213	Leucine-responsive regulatory protein	K	helix_turn_helix ASNC type
accessory	group_11315	0.126821	hypothetical protein	S	Periplasmic or secreted lipoprotein
accessory	group_11317	0.17762	hypothetical protein	M	Evidence 3 Function proposed based on presence of conserved amino acid motif, structural feature or limited homology
accessory	group_11324	0.202842	hypothetical protein	K	regulator
accessory	group_11325	0.640587	hypothetical protein	--	--
accessory	group_11327	0.101599	hypothetical protein	-	-
accessory	group_11328	0.101599	hypothetical protein	O	Carbamoyltransferase C-terminus
accessory	group_11329	0.126821	hypothetical protein	E	Evidence 4 Homologs of previously reported genes of
accessory	group_11330	0.17762	hypothetical protein	--	--
accessory	group_11331	0.152398	hypothetical protein	NU	outer membrane usher protein
accessory	group_11333	0.640587	hypothetical protein	M	Pili and flagellar-assembly chaperone, PapD N-terminal domain
accessory	group_11335	0.17762	hypothetical protein	T	PFAM GGDEF domain containing protein
accessory	group_11338	0.126821	hypothetical protein	S	Protein of unknown function (DUF3293)
accessory	group_11339	0.17762	hypothetical protein	C	oxidase subunit III
accessory	group_11354	0.0760213	hypothetical protein	-	--
accessory	group_11355	0.202842	hypothetical protein	S	ribosome binding
accessory	group_11463	0.152398	hypothetical protein	S	General Secretory Pathway
accessory	group_11467	0.152398	hypothetical protein	K	Transcriptional regulator TetR
[truncated: 2,012 more rows]
