# Supplementary material for: Comprehensive Analysis Reveals the Genetic and Pathogenic Diversity of Ralstonia solanacearum Species Complex and Benefits Its Taxonomic Classification
Source: Front Microbiol. 2022 May 6;13:854792. doi: 10.3389/fmicb.2022.854792 (PMC9121018; doi:10.3389/fmicb.2022.854792)
Supplement: Supplementary Table S5 — Distributions of TXSS gene clusters in each strain of RSSC. [file Table_5.XLSX]

## Sheet: Sheet1
Species name	Strain	Flagellum	pT4SSt	T1SS	T2SS	T3SS	T4P	T4SS_typeT	T5aSS	T5bSS	T5cSS	T6SSi	Tad
Ralstonia solanacearum	UA-1617	13	0	3	0	9	12	0	2	6	1	14	15
Ralstonia solanacearum	UA-1591	13	0	3	11	9	12	0	2	4	1	14	7
Ralstonia solanacearum	CIAT_078	13	0	3	11	9	12	0	2	6	1	12	15
Ralstonia solanacearum	Po82	13	0	3	11	9	12	0	2	6	1	13	15
Ralstonia solanacearum	CIP417_UW70	13	0	3	11	9	12	0	2	6	1	14	15
Ralstonia solanacearum	UW163	13	8	3	11	9	12	0	2	7	1	14	15
Ralstonia solanacearum	IBSBF1503	13	0	6	11	9	12	0	2	7	1	14	15
Ralstonia solanacearum	IBSBF_2571	13	0	3	11	9	12	0	2	6	1	13	15
Ralstonia solanacearum	UA-1609	13	0	3	11	9	12	0	1	3	1	15	15
Ralstonia solanacearum	UA-1579	13	0	3	11	9	12	0	1	3	1	15	15
Ralstonia solanacearum	UW72	52	0	24	44	36	48	0	8	20	4	64	60
Ralstonia solanacearum	UY031	0	0	6	11	9	12	0	2	5	1	16	15
Ralstonia solanacearum	RS_488	0	0	6	11	9	12	0	2	5	1	16	15
Ralstonia solanacearum	UA-1612	12	0	6	11	9	20	0	2	4	0	0	15
Ralstonia solanacearum	UA-1611	12	0	6	12	9	20	0	2	5	0	0	0
Ralstonia solanacearum	CRMRs218	13	0	6	12	9	12	0	2	5	0	15	15
Ralstonia solanacearum	UW251	13	0	6	12	9	12	0	2	5	0	16	15
Ralstonia solanacearum	SFC	13	0	6	11	9	11	0	1	3	0	0	14
Ralstonia solanacearum	IBSBF_2570	0	0	6	11	9	11	0	1	5	0	0	14
Ralstonia solanacearum	RS_489	0	0	6	12	9	12	0	2	5	1	16	15
Ralstonia solanacearum	Rs5	14	0	3	11	9	12	0	2	8	0	31	8
Ralstonia solanacearum	CFBP2957	0	0	0	11	0	12	0	2	0	0	0	8
Ralstonia syzygii	T51	12	0	3	12	9	12	0	2	5	1	16	15
Ralstonia syzygii	T11	12	0	3	12	9	12	0	2	5	1	16	15
Ralstonia syzygii	T95	12	0	3	12	9	12	0	2	6	1	16	15
Ralstonia syzygii	SL2064	12	0	3	12	9	12	0	2	5	1	16	15
Ralstonia syzygii	KACC_10722	12	0	3	12	9	12	0	2	6	1	16	15
Ralstonia syzygii	T82	23	0	3	12	9	12	0	2	6	1	16	15
Ralstonia syzygii	SL2312	23	0	3	12	9	12	0	2	6	1	15	15
Ralstonia syzygii	T101	23	0	3	12	9	12	0	2	5	1	16	15
Ralstonia syzygii	T12	22	0	3	12	9	12	0	2	4	1	16	15
Ralstonia syzygii	LLRS-1	12	0	3	12	9	12	0	2	6	1	16	15
Ralstonia syzygii	T98	12	9	3	12	9	12	0	2	6	1	16	15
Ralstonia syzygii	SL3175	12	9	3	12	9	12	0	2	6	1	16	15
Ralstonia syzygii	PSI07	12	0	3	12	9	12	0	2	6	1	17	14
Ralstonia syzygii	UGMSS_Db01	12	0	3	12	9	12	0	1	4	1	0	15
Ralstonia syzygii	NCPPB_3727	12	0	3	12	9	12	0	1	4	1	0	15
Ralstonia syzygii	NCPPB_3445	0	0	6	12	9	12	0	0	2	1	0	0
Ralstonia syzygii	LMG_10661	0	26	6	24	18	27	0	0	6	2	0	0
Ralstonia syzygii	NCPPB_3219	22	0	3	12	9	0	0	0	9	1	0	15
Ralstonia pseudosolanacearum	RUN2474	13	0	3	12	9	12	0	2	8	0	0	15
Ralstonia pseudosolanacearum	RUN2279	13	9	3	12	9	12	0	2	9	0	0	15
Ralstonia pseudosolanacearum	CMR15	23	9	6	12	9	12	0	2	5	0	16	16
Ralstonia pseudosolanacearum	UW386	23	18	6	12	9	12	0	2	8	0	0	15
Ralstonia pseudosolanacearum	SEPPX05	13	0	6	12	9	12	0	2	7	1	16	16
Ralstonia pseudosolanacearum	Rs-10-244	13	0	6	12	9	12	0	2	8	1	16	16
Ralstonia pseudosolanacearum	RS10	13	18	6	12	9	12	0	2	8	1	15	15
Ralstonia pseudosolanacearum	Rs-09-161	13	0	6	12	9	12	0	2	6	1	15	16
Ralstonia pseudosolanacearum	RS_476	13	9	6	12	9	12	0	2	8	1	16	16
Ralstonia pseudosolanacearum	GMI1000	13	9	6	12	9	12	0	2	8	1	16	16
Ralstonia pseudosolanacearum	UW763	13	0	6	12	9	12	0	2	9	1	16	16
Ralstonia pseudosolanacearum	MAFF_211479	25	0	6	12	9	12	0	2	9	1	16	16
Ralstonia pseudosolanacearum	MAFF_211479_1	25	0	6	12	9	12	0	2	9	1	16	16
Ralstonia pseudosolanacearum	MAFF_311693	25	0	6	12	9	12	0	2	8	1	16	16
Ralstonia pseudosolanacearum	MAFF_241648	25	0	6	12	9	12	0	2	8	2	16	16
Ralstonia pseudosolanacearum	MAFF_211491	25	0	6	12	9	12	0	2	8	1	16	16
Ralstonia pseudosolanacearum	RS	13	0	6	12	9	12	0	2	9	1	16	16
Ralstonia pseudosolanacearum	B2	13	0	6	12	9	12	0	2	11	1	16	16
Ralstonia pseudosolanacearum	SL3755	13	0	6	12	9	12	0	2	12	1	16	16
Ralstonia pseudosolanacearum	SL2330	13	0	6	12	9	12	0	2	10	1	16	16
Ralstonia pseudosolanacearum	HA4-1	13	17	6	12	9	12	0	2	8	1	16	16
Ralstonia pseudosolanacearum	362200	13	9	6	12	9	12	0	2	8	1	16	16
Ralstonia pseudosolanacearum	SY1	13	9	50	12	9	12	0	2	10	0	16	16
Ralstonia pseudosolanacearum	RSCM	13	0	6	12	9	12	0	2	10	1	0	16
Ralstonia pseudosolanacearum	P824	13	0	6	12	9	12	0	2	11	1	16	16
Ralstonia pseudosolanacearum	OE1-1	13	0	6	12	9	12	0	2	9	1	16	15
Ralstonia pseudosolanacearum	MAFF_301560	13	0	6	12	9	12	0	2	9	1	16	15
Ralstonia pseudosolanacearum	RS24	13	17	6	12	9	12	0	2	11	1	16	15
Ralstonia pseudosolanacearum	EP1	13	0	6	12	9	12	0	2	11	1	16	15
Ralstonia pseudosolanacearum	FJAT15353_F8	13	0	6	12	9	12	0	2	11	1	16	16
Ralstonia pseudosolanacearum	FJAT15353_F1	13	0	6	12	9	12	0	2	11	1	16	16
Ralstonia pseudosolanacearum	FJAT1303_F50	13	0	6	12	9	12	0	2	11	1	16	16
Ralstonia pseudosolanacearum	FJAT15353_F50	13	0	6	12	9	12	0	2	11	1	16	16
Ralstonia pseudosolanacearum	FJAT1303_F8	13	0	6	12	9	12	0	2	11	1	16	16
Ralstonia pseudosolanacearum	204	13	0	6	12	9	12	0	2	10	1	16	16
Ralstonia pseudosolanacearum	202	13	0	6	12	9	12	0	2	10	1	16	16
Ralstonia pseudosolanacearum	203	13	0	6	12	9	12	0	2	10	1	16	16
Ralstonia pseudosolanacearum	CQPS-1	13	0	6	12	9	12	0	2	10	1	16	16
Ralstonia pseudosolanacearum	FJAT15340_F1	13	0	6	12	9	12	0	2	9	1	16	16
Ralstonia pseudosolanacearum	FJAT15304_F1	13	0	6	12	9	12	0	2	9	1	16	16
Ralstonia pseudosolanacearum	FJAT15340_F6	13	0	6	12	9	12	0	2	9	1	16	16
Ralstonia pseudosolanacearum	FJAT15340_F50	13	0	6	12	9	12	0	2	9	1	16	16
Ralstonia pseudosolanacearum	FJAT15304_F6	13	0	6	12	9	12	0	2	9	1	16	16
Ralstonia pseudosolanacearum	FJAT15304_F50	13	0	6	12	9	12	0	2	9	1	16	16
Ralstonia pseudosolanacearum	FJAT1303_F1	13	0	6	12	9	12	0	2	9	1	16	16
Ralstonia pseudosolanacearum	T523	13	0	6	12	9	12	0	2	9	1	16	16
Ralstonia pseudosolanacearum	Rs_SY1	26	0	12	24	18	24	0	4	18	2	30	32
Ralstonia pseudosolanacearum	FJ1003	13	8	6	12	9	12	0	2	10	1	16	9
Ralstonia pseudosolanacearum	FJAT15244_F50	13	0	6	12	9	12	0	2	10	1	16	16
Ralstonia pseudosolanacearum	FJAT15244_F1	13	0	6	12	9	12	0	2	10	1	16	16
Ralstonia pseudosolanacearum	FJAT15244-F8	13	0	6	12	9	12	0	2	10	1	16	16
Ralstonia pseudosolanacearum	T78	13	8	6	12	9	12	0	2	12	1	16	16
Ralstonia pseudosolanacearum	SL3300	13	0	6	12	9	12	0	2	9	1	16	16
Ralstonia pseudosolanacearum	T117	13	0	6	12	9	12	0	2	11	1	16	16
Ralstonia pseudosolanacearum	SL3822	13	0	6	12	9	12	0	2	13	1	16	16
Ralstonia pseudosolanacearum	T60	13	0	6	12	9	12	0	2	12	1	16	16
Ralstonia pseudosolanacearum	SL3882	13	0	6	12	9	12	0	2	12	1	16	16
Ralstonia pseudosolanacearum	SL3730	13	0	6	12	9	12	0	2	9	1	16	15
Ralstonia pseudosolanacearum	SL2729	13	0	6	12	9	12	0	2	9	1	16	16
Ralstonia pseudosolanacearum	T42	13	0	6	12	9	12	0	2	8	1	16	16
Ralstonia pseudosolanacearum	SL3103	13	0	6	12	9	12	0	2	9	1	16	15
Ralstonia pseudosolanacearum	KACC10709	13	0	6	12	9	12	0	2	9	1	16	15
Ralstonia pseudosolanacearum	FJAT-91	13	0	6	12	9	12	10	2	11	1	16	9
Ralstonia pseudosolanacearum	FJAT91-F8	13	0	6	12	9	12	10	2	11	1	16	9
Ralstonia pseudosolanacearum	FJAT91_F50	13	0	6	12	9	12	10	2	11	1	16	9
Ralstonia pseudosolanacearum	FJAT91-F1	13	0	6	12	9	12	10	2	11	1	16	9
Ralstonia pseudosolanacearum	YQ	13	0	6	12	9	12	10	2	11	1	16	9
Ralstonia pseudosolanacearum	MAFF_211472	13	9	6	12	9	12	0	2	10	1	16	9
Ralstonia pseudosolanacearum	MAFF_211471	13	9	6	12	9	12	0	2	10	1	16	9
Ralstonia pseudosolanacearum	FJAT454_F1	13	0	6	12	9	12	0	2	10	1	16	16
Ralstonia pseudosolanacearum	FJAT448_F1	13	0	6	12	9	12	0	2	10	1	16	16
Ralstonia pseudosolanacearum	FJAT448_F50	13	0	6	12	9	12	0	2	10	1	16	16
Ralstonia pseudosolanacearum	FJAT1463_F1	13	0	6	12	9	12	0	2	10	1	16	16
Ralstonia pseudosolanacearum	FJAT1458_F1	13	0	6	12	9	12	0	2	10	1	16	16
Ralstonia pseudosolanacearum	FJAT15252_F50	13	0	6	12	9	12	0	2	9	1	16	16
Ralstonia pseudosolanacearum	FJAT1458_F50	13	0	6	12	9	12	0	2	10	1	16	16
Ralstonia pseudosolanacearum	FJAT15249_F50	13	0	6	12	9	12	0	2	10	1	16	16
Ralstonia pseudosolanacearum	FJAT1463_F50	13	0	6	12	9	12	0	2	10	1	16	16
Ralstonia pseudosolanacearum	FJAT15249_F1	13	0	6	12	9	12	0	2	10	1	16	16
Ralstonia pseudosolanacearum	FJAT15252_F1	13	0	6	12	9	12	0	2	10	1	16	16
Ralstonia pseudosolanacearum	FJAT-1458	13	0	6	12	9	12	0	2	10	1	16	16
Ralstonia pseudosolanacearum	FJAT454_F50-1	13	0	6	12	9	12	0	2	10	1	16	16
Ralstonia pseudosolanacearum	YC40-M	13	9	6	12	0	12	0	2	9	1	24	16
Ralstonia pseudosolanacearum	FQY_4	13	9	6	12	9	12	0	2	8	1	16	16
Ralstonia pseudosolanacearum	FJAT442_F50	13	0	6	12	9	12	0	2	8	1	16	16
Ralstonia pseudosolanacearum	FJAT442_F1	13	0	6	12	9	12	0	2	8	1	16	16
Ralstonia pseudosolanacearum	FJAT445_F50	13	0	6	12	9	12	0	2	8	1	16	16
Ralstonia pseudosolanacearum	FJAT1452_F50	13	0	6	12	9	12	0	2	8	1	16	16
Ralstonia pseudosolanacearum	FJAT1452_F1	13	0	6	12	9	12	0	2	8	1	16	16
Ralstonia pseudosolanacearum	FJAT445_F1	13	0	6	12	9	12	0	2	8	1	16	16
Ralstonia pseudosolanacearum	MAFF_241647	13	0	6	12	9	12	0	2	11	1	16	16
