# Supplementary material for: Comprehensive Analysis Reveals the Genetic and Pathogenic Diversity of Ralstonia solanacearum Species Complex and Benefits Its Taxonomic Classification
Source: Front Microbiol. 2022 May 6;13:854792. doi: 10.3389/fmicb.2022.854792 (PMC9121018; doi:10.3389/fmicb.2022.854792)
Supplement: Supplementary Table S6 — Summary of HGT, IS, Phages, and GIs in each strain of RSSC. [file Table_6.XLSX]

## Sheet: Sheet1
Species name	strain	VF	TXSS	HGT	IS	Phages
Ralstonia solanacearum	UA-1617	532	75	87	30	0
Ralstonia solanacearum	UA-1591	531	76	87	28	0
Ralstonia solanacearum	CIAT_078	541	84	89	63	0
Ralstonia solanacearum	Po82	525	85	86	63	0
Ralstonia solanacearum	CIP417_UW70	692	86	160	139	2
Ralstonia solanacearum	UW163	530	95	88	66	0
Ralstonia solanacearum	IBSBF1503	531	90	87	45	0
Ralstonia solanacearum	IBSBF_2571	522	85	83	63	0
Ralstonia solanacearum	UA-1609	508	83	87	22	13
Ralstonia solanacearum	UA-1579	505	83	86	25	13
Ralstonia solanacearum	UW72	674	360	160	145	1
Ralstonia solanacearum	UY031	514	77	88	133	10
Ralstonia solanacearum	RS_488	512	77	89	133	10
Ralstonia solanacearum	UA-1612	471	79	86	155	0
Ralstonia solanacearum	UA-1611	495	66	92	42	0
Ralstonia solanacearum	CRMRs218	493	89	92	38	0
Ralstonia solanacearum	UW251	686	90	151	136	3
Ralstonia solanacearum	SFC	484	68	84	15	36
Ralstonia solanacearum	IBSBF_2570	458	57	82	14	36
Ralstonia solanacearum	RS_489	519	78	87	134	10
Ralstonia solanacearum	Rs5	498	98	91	131	6
Ralstonia solanacearum	CFBP2957	257	33	70	20	8
Ralstonia syzygii	T51	520	87	100	22	26
Ralstonia syzygii	T11	518	87	100	22	26
Ralstonia syzygii	T95	521	88	100	23	26
Ralstonia syzygii	SL2064	521	87	99	23	26
Ralstonia syzygii	KACC_10722	519	88	100	23	26
Ralstonia syzygii	T82	534	99	102	31	3
Ralstonia syzygii	SL2312	532	98	101	31	3
Ralstonia syzygii	T101	534	98	101	31	3
Ralstonia syzygii	T12	552	96	100	31	3
Ralstonia syzygii	LLRS-1	712	88	163	139	4
Ralstonia syzygii	T98	536	97	113	29	1
Ralstonia syzygii	SL3175	537	97	113	29	1
Ralstonia syzygii	PSI07	541	88	103	43	5
Ralstonia syzygii	UGMSS_Db01	645	69	152	151	7
Ralstonia syzygii	NCPPB_3727	636	69	149	148	8
Ralstonia syzygii	NCPPB_3445	681	42	138	178	0
Ralstonia syzygii	LMG_10661	476	109	131	225	4
Ralstonia syzygii	NCPPB_3219	664	71	162	153	5
Ralstonia pseudosolanacearum	RUN2474	504	74	91	202	43
Ralstonia pseudosolanacearum	RUN2279	510	84	105	201	1
Ralstonia pseudosolanacearum	CMR15	524	110	88	65	10
Ralstonia pseudosolanacearum	UW386	505	105	117	69	42
Ralstonia pseudosolanacearum	SEPPX05	565	94	91	261	29
Ralstonia pseudosolanacearum	Rs-10-244	540	95	90	46	44
Ralstonia pseudosolanacearum	RS10	792	111	237	144	3
Ralstonia pseudosolanacearum	Rs-09-161	545	92	91	58	54
Ralstonia pseudosolanacearum	RS_476	744	104	181	138	3
Ralstonia pseudosolanacearum	GMI1000	562	104	110	96	32
Ralstonia pseudosolanacearum	UW763	557	96	92	65	28
Ralstonia pseudosolanacearum	MAFF_211479	555	108	92	97	96
Ralstonia pseudosolanacearum	MAFF_211479_1	555	108	92	97	96
Ralstonia pseudosolanacearum	MAFF_311693	562	107	91	151	18
Ralstonia pseudosolanacearum	MAFF_241648	557	108	91	95	61
Ralstonia pseudosolanacearum	MAFF_211491	555	107	91	91	18
Ralstonia pseudosolanacearum	RS	732	96	152	140	3
Ralstonia pseudosolanacearum	B2	555	98	90	78	13
Ralstonia pseudosolanacearum	SL3755	558	99	91	66	56
Ralstonia pseudosolanacearum	SL2330	548	97	90	71	13
Ralstonia pseudosolanacearum	HA4-1	570	112	109	124	76
Ralstonia pseudosolanacearum	362200	573	104	110	126	6
Ralstonia pseudosolanacearum	SY1	734	149	187	137	4
Ralstonia pseudosolanacearum	RSCM	562	81	91	301	44
Ralstonia pseudosolanacearum	P824	548	98	90	66	37
Ralstonia pseudosolanacearum	OE1-1	551	95	92	77	60
Ralstonia pseudosolanacearum	MAFF_301560	551	95	92	76	60
Ralstonia pseudosolanacearum	RS24	747	114	192	139	5
Ralstonia pseudosolanacearum	EP1	562	97	92	83	72
Ralstonia pseudosolanacearum	FJAT15353_F8	563	98	89	84	39
Ralstonia pseudosolanacearum	FJAT15353_F1	561	98	89	83	39
Ralstonia pseudosolanacearum	FJAT1303_F50	561	98	89	84	39
Ralstonia pseudosolanacearum	FJAT15353_F50	561	98	89	84	39
Ralstonia pseudosolanacearum	FJAT1303_F8	561	98	89	84	39
Ralstonia pseudosolanacearum	204	557	97	91	98	14
Ralstonia pseudosolanacearum	202	558	97	91	100	14
Ralstonia pseudosolanacearum	203	558	97	91	100	14
Ralstonia pseudosolanacearum	CQPS-1	571	97	91	103	105
Ralstonia pseudosolanacearum	FJAT15340_F1	552	96	89	95	12
Ralstonia pseudosolanacearum	FJAT15304_F1	552	96	89	95	12
Ralstonia pseudosolanacearum	FJAT15340_F6	555	96	89	95	12
Ralstonia pseudosolanacearum	FJAT15340_F50	552	96	89	95	12
Ralstonia pseudosolanacearum	FJAT15304_F6	552	96	89	95	12
Ralstonia pseudosolanacearum	FJAT15304_F50	552	96	89	95	12
Ralstonia pseudosolanacearum	FJAT1303_F1	551	96	89	90	55
Ralstonia pseudosolanacearum	T523	553	96	89	97	12
Ralstonia pseudosolanacearum	Rs_SY1	738	190	161	140	3
Ralstonia pseudosolanacearum	FJ1003	741	98	162	141	4
Ralstonia pseudosolanacearum	FJAT15244_F50	572	97	94	129	104
Ralstonia pseudosolanacearum	FJAT15244_F1	571	97	94	128	104
Ralstonia pseudosolanacearum	FJAT15244-F8	575	97	95	132	104
Ralstonia pseudosolanacearum	T78	551	107	92	99	82
Ralstonia pseudosolanacearum	SL3300	545	96	93	133	39
Ralstonia pseudosolanacearum	T117	546	98	91	91	12
Ralstonia pseudosolanacearum	SL3822	553	100	91	106	12
Ralstonia pseudosolanacearum	T60	555	99	91	102	54
Ralstonia pseudosolanacearum	SL3882	554	99	91	101	54
Ralstonia pseudosolanacearum	SL3730	557	95	91	109	12
Ralstonia pseudosolanacearum	SL2729	554	96	91	106	12
Ralstonia pseudosolanacearum	T42	540	95	89	102	12
Ralstonia pseudosolanacearum	SL3103	585	95	89	185	13
Ralstonia pseudosolanacearum	KACC10709	571	95	86	182	26
Ralstonia pseudosolanacearum	FJAT-91	551	101	104	120	73
Ralstonia pseudosolanacearum	FJAT91-F8	553	101	104	120	73
Ralstonia pseudosolanacearum	FJAT91_F50	552	101	104	120	73
Ralstonia pseudosolanacearum	FJAT91-F1	552	101	104	120	73
Ralstonia pseudosolanacearum	YQ	554	101	103	122	84
Ralstonia pseudosolanacearum	MAFF_211472	553	99	103	171	54
Ralstonia pseudosolanacearum	MAFF_211471	553	99	103	171	54
Ralstonia pseudosolanacearum	FJAT454_F1	545	97	93	123	71
Ralstonia pseudosolanacearum	FJAT448_F1	545	97	93	123	71
Ralstonia pseudosolanacearum	FJAT448_F50	546	97	93	123	71
Ralstonia pseudosolanacearum	FJAT1463_F1	546	97	93	124	117
Ralstonia pseudosolanacearum	FJAT1458_F1	546	97	93	124	117
Ralstonia pseudosolanacearum	FJAT15252_F50	546	96	93	124	117
Ralstonia pseudosolanacearum	FJAT1458_F50	546	97	93	124	117
Ralstonia pseudosolanacearum	FJAT15249_F50	546	97	93	124	117
Ralstonia pseudosolanacearum	FJAT1463_F50	546	97	93	124	117
Ralstonia pseudosolanacearum	FJAT15249_F1	545	97	93	124	117
Ralstonia pseudosolanacearum	FJAT15252_F1	546	97	93	124	117
Ralstonia pseudosolanacearum	FJAT-1458	546	97	94	124	117
Ralstonia pseudosolanacearum	FJAT454_F50-1	552	97	94	120	71
Ralstonia pseudosolanacearum	YC40-M	499	104	106	140	60
Ralstonia pseudosolanacearum	FQY_4	552	104	106	116	47
Ralstonia pseudosolanacearum	FJAT442_F50	551	95	89	111	0
Ralstonia pseudosolanacearum	FJAT442_F1	551	95	89	111	0
Ralstonia pseudosolanacearum	FJAT445_F50	551	95	89	111	0
Ralstonia pseudosolanacearum	FJAT1452_F50	551	95	89	111	0
Ralstonia pseudosolanacearum	FJAT1452_F1	551	95	89	111	0
Ralstonia pseudosolanacearum	FJAT445_F1	551	95	89	111	0
Ralstonia pseudosolanacearum	MAFF_241647	554	98	92	59	0
